# Supplementary material for: The aging mouse CNS is protected by an autophagy-dependent microglia population promoted by IL-34
Source: Nat Commun. 2024 Jan 9;15:383. doi: 10.1038/s41467-023-44556-6 (PMC10776874; doi:10.1038/s41467-023-44556-6)
Supplement: Supplementary file 4 — Supplementary data 1 [file 41467_2023_44556_MOESM4_ESM.xlsx]

## Sheet: Raw data
Probe Name	Class Name	Analyte Type	% Samples above Threshold	%CV	20220617_Rasmus_10_10.RCC	20220617_Rasmus_11_11.RCC	20220617_Rasmus_12_12.RCC	20220617_Rasmus_1_01.RCC	20220617_Rasmus_2_02.RCC	20220617_Rasmus_3_03.RCC	20220617_Rasmus_4_04.RCC	20220617_Rasmus_5_05.RCC	20220617_Rasmus_6_06.RCC	20220617_Rasmus_7_07.RCC	20220617_Rasmus_8_08.RCC	20220617_Rasmus_9_09.RCC
	Prov:				10	11	12	1	2	3	4	5	6	7	8	9
						FLAG
AI464131	Endogenous	mRNA	100	104.97	15	108	4	25	84	12	34	172	5	203	102	18
Abcc3	Endogenous	mRNA	100	93.15	122	872	84	116	546	66	257	1120	99	665	590	110
Abcc8	Endogenous	mRNA	100	52.11	15	23	10	30	15	8	20	39	10	23	17	8
Abl1	Endogenous	mRNA	100	90.07	86	519	69	78	208	79	188	586	72	156	217	89
Adamts16	Endogenous	mRNA	83.33	61.79	5	15	5	13	9	1	8	9	1	13	12	3
Ago4	Endogenous	mRNA	100	106.35	6	100	6	9	73	6	18	136	10	47	77	14
Agt	Endogenous	mRNA	100	53.4	11	31	4	12	17	10	14	30	10	27	19	11
Ak1	Endogenous	mRNA	100	54.12	325	284	268	403	459	263	1044	324	258	428	357	340
Akt1	Endogenous	mRNA	100	106.72	420	7850	421	486	5901	405	1189	9304	404	6201	6538	453
Akt2	Endogenous	mRNA	100	37.02	96	55	82	116	130	62	189	91	69	95	84	93
Aldh1l1	Endogenous	mRNA	100	96.73	8	158	18	15	75	15	59	150	16	52	71	14
Ambra1	Endogenous	mRNA	100	78.64	98	344	43	94	107	51	190	382	72	107	119	81
Amigo2	Endogenous	mRNA	100	119.28	21	212	5	22	63	2	29	242	6	158	91	11
Anapc15	Endogenous	mRNA	100	138.34	79	2552	54	115	617	73	144	2078	84	709	716	97
Anxa1	Endogenous	mRNA	100	149.74	177	24700	737	266	7770	625	942	20099	623	2223	8413	719
Apc	Endogenous	mRNA	100	53.58	98	43	60	99	86	61	217	65	58	79	88	60
Apex1	Endogenous	mRNA	100	35.71	71	110	56	74	83	39	128	111	39	83	97	62
Apoe	Endogenous	mRNA	100	68.99	1286	761	726	1296	873	653	3397	878	643	1266	662	831
Arc	Endogenous	mRNA	100	121.77	38	390	11	26	95	14	55	433	14	268	150	17
Arhgap24	Endogenous	mRNA	100	162.58	59	4146	27	70	598	20	142	2872	24	1113	729	36
Arid1a	Endogenous	mRNA	100	116.47	76	1219	54	82	416	47	222	1280	68	539	523	63
Asb2	Endogenous	mRNA	100	75.74	18	58	3	19	35	12	16	66	8	38	46	10
Ash2l	Endogenous	mRNA	100	106.02	78	650	52	52	167	47	148	526	57	189	207	67
Asph	Endogenous	mRNA	100	48.38	264	667	215	247	441	294	442	954	327	388	520	410
Atf3	Endogenous	mRNA	100	28.71	606	330	404	525	703	449	935	450	497	535	527	587
Atg14	Endogenous	mRNA	100	80.71	41	188	9	52	78	16	117	145	21	136	62	19
Atg3	Endogenous	mRNA	100	128.56	220	5273	104	184	1628	148	466	4315	153	1910	1915	141
Atg5	Endogenous	mRNA	100	123.69	124	2105	67	102	566	90	222	1781	98	752	742	111
Atg7	Endogenous	mRNA	100	89.73	73	369	43	66	97	46	150	397	55	139	143	52
Atg9a	Endogenous	mRNA	100	169.48	41	1931	37	32	249	38	89	1179	42	218	300	42
Atm	Endogenous	mRNA	100	82.67	43	171	27	29	70	27	56	191	27	67	81	28
Atp6v0e	Endogenous	mRNA	100	37.36	179	107	169	223	295	190	436	172	197	200	224	242
Atp6v1a	Endogenous	mRNA	100	37.84	660	1168	381	671	781	480	1368	1145	594	791	746	618
Atr	Endogenous	mRNA	100	93.3	40	275	28	40	72	27	70	206	30	97	93	32
Axl	Endogenous	mRNA	100	124.64	226	8768	282	299	3908	242	902	8892	250	3101	4430	299
B3gnt5	Endogenous	mRNA	100	94.64	10	78	4	13	33	5	17	72	7	50	41	7
Bad	Endogenous	mRNA	100	99.29	70	533	66	79	155	66	145	599	71	165	211	71
Bag3	Endogenous	mRNA	100	104.67	62	825	79	95	278	70	208	819	67	252	332	86
Bag4	Endogenous	mRNA	100	154.3	37	1544	22	35	286	18	75	1412	25	450	309	27
Bak1	Endogenous	mRNA	100	117.41	131	2368	158	200	646	178	361	2155	188	543	859	195
Bard1	Endogenous	mRNA	100	51.84	7	7	14	8	31	24	34	21	19	8	22	20
Bax	Endogenous	mRNA	100	58.05	52	204	57	58	109	57	129	216	59	65	99	81
Bbc3	Endogenous	mRNA	100	53.6	36	11	27	46	19	19	61	22	27	19	14	21
Bcas1	Endogenous	mRNA	100	75.8	16	27	7	9	15	5	22	22	2	42	7	8
Bcl10	Endogenous	mRNA	100	102.7	183	2016	143	166	1618	142	390	2785	158	1702	1944	187
Bcl2	Endogenous	mRNA	100	76.95	38	152	26	35	73	23	90	198	25	95	76	34
Bcl2a1a	Endogenous	mRNA	100	25.3	781	1207	749	764	1171	788	1381	1468	824	844	1151	1067
Bcl2l1	Endogenous	mRNA	100	28.09	216	309	177	217	317	160	384	329	196	197	247	237
Bcl2l11	Endogenous	mRNA	100	59.84	50	18	17	60	38	47	107	27	31	31	22	50
Bcl2l2	Endogenous	mRNA	100	32.78	59	65	45	74	89	50	116	69	46	53	59	45
Bdnf	Endogenous	mRNA	100	152.29	18	1676	29	29	342	25	77	1378	16	414	433	28
Becn1	Endogenous	mRNA	100	105.32	171	1723	112	158	565	119	368	1656	151	603	784	170
Bid	Endogenous	mRNA	100	102.95	65	576	58	73	136	53	118	468	43	204	174	61
Bik	Endogenous	mRNA	100	70.49	9	52	16	10	18	9	14	41	14	16	21	10
Bin1	Endogenous	mRNA	100	43.03	273	117	187	306	326	171	576	247	226	259	248	234
Birc2	Endogenous	mRNA	100	61.54	41	141	18	54	59	25	97	112	26	81	57	36
Birc3	Endogenous	mRNA	100	97.75	43	272	20	44	193	34	86	388	29	387	206	29
Birc5	Endogenous	mRNA	100	114.03	13	301	37	21	96	37	45	266	43	30	85	39
Blk	Endogenous	mRNA	100	106.21	26	97	12	22	85	21	25	175	8	232	83	23
Blm	Endogenous	mRNA	100	111.18	21	424	18	25	477	8	64	583	13	510	440	23
Blnk	Endogenous	mRNA	100	59.42	490	1262	182	509	561	240	842	1181	289	1100	668	318
Bmi1	Endogenous	mRNA	100	102.08	60	405	21	49	259	16	72	459	9	404	268	36
Bnip3	Endogenous	mRNA	100	45.46	173	89	137	169	203	126	399	139	119	182	171	154
Bnip3l	Endogenous	mRNA	100	124.02	235	4018	118	195	1082	118	463	3387	113	1663	1536	137
Bok	Endogenous	mRNA	100	50.42	7	34	22	28	53	18	63	39	21	24	26	30
Bola2	Endogenous	mRNA	100	53.41	326	1111	344	361	556	320	732	1160	327	496	550	404
Braf	Endogenous	mRNA	100	67.81	71	265	41	95	137	50	179	296	42	164	138	52
Brca1	Endogenous	mRNA	100	128.53	17	521	17	17	251	14	35	629	9	214	284	17
Brd2	Endogenous	mRNA	100	107.97	332	4284	142	326	2265	190	738	4790	204	3783	2763	231
Brd3	Endogenous	mRNA	100	75.91	44	218	35	59	95	37	95	219	35	75	84	42
Brd4	Endogenous	mRNA	100	103.81	130	1763	81	133	1046	104	332	1653	86	1049	874	112
Btk	Endogenous	mRNA	100	56.7	71	246	51	90	135	53	128	253	74	91	134	100
C1qa	Endogenous	mRNA	100	80.7	974	4040	449	952	1267	509	2043	4288	566	2294	1663	638
C1qb	Endogenous	mRNA	100	103.14	1306	11392	901	1260	3032	1061	2868	10530	1146	3407	3990	1374
C1qc	Endogenous	mRNA	100	73.59	1119	5011	771	1151	2688	776	2400	5743	927	3009	2763	1014
C3	Endogenous	mRNA	100	65.76	42	49	2	34	26	10	54	73	12	80	29	30
C3ar1	Endogenous	mRNA	100	125.65	1305	21892	1298	1151	5695	1448	2035	20320	1593	4331	7752	1922
C4a	Endogenous	mRNA	100	46.21	10	19	5	19	30	5	19	20	11	24	21	14
C5ar1	Endogenous	mRNA	100	43.14	344	1127	578	353	1286	651	609	1066	724	351	935	786
C6	Endogenous	mRNA	100	61.05	7	6	6	13	7	6	13	20	3	23	8	8
Cables1	Endogenous	mRNA	100	63.24	48	25	12	50	27	13	81	17	20	55	19	32
Calcoco2	Endogenous	mRNA	100	105.09	13	50	11	10	48	5	26	80	8	132	50	6
Calr	Endogenous	mRNA	100	37.49	2312	3851	1754	2520	3547	1886	5704	3290	2084	2858	2893	2323
Camk4	Endogenous	mRNA	91.67	104.2	22	84	6	18	56	1	25	100	9	137	39	6
Casp1	Endogenous	mRNA	100	126.54	61	1021	46	38	331	52	103	995	67	217	405	68
Casp2	Endogenous	mRNA	100	46.71	41	86	28	47	56	20	84	92	29	49	54	34
Casp3	Endogenous	mRNA	100	59.94	22	165	48	48	75	42	109	158	47	67	76	54
Casp4	Endogenous	mRNA	100	41.58	34	13	20	39	46	34	73	23	35	43	50	40
Casp6	Endogenous	mRNA	100	88.15	37	254	30	32	139	32	79	293	29	156	148	37
Casp7	Endogenous	mRNA	100	105.54	39	381	38	34	206	29	46	483	29	222	260	35
Casp8	Endogenous	mRNA	100	34.58	103	111	83	129	158	107	244	118	79	123	121	115
Casp9	Endogenous	mRNA	100	40.52	56	38	42	67	68	43	131	57	45	53	59	65
Cass4	Endogenous	mRNA	100	78.06	17	54	6	12	19	9	37	67	6	33	24	15
Ccl2	Endogenous	mRNA	100	150.21	205	13458	403	141	4012	376	242	11359	390	1112	4953	497
Ccl3	Endogenous	mRNA	100	99.36	672	4662	370	590	1966	563	832	5891	737	1899	2474	815
Ccl4	Endogenous	mRNA	100	57.99	101	415	117	107	183	146	148	412	150	135	155	178
Ccl5	Endogenous	mRNA	100	88.8	85	121	13	67	88	23	119	164	25	321	88	31
Ccl7	Endogenous	mRNA	100	58.28	15	63	78	25	111	70	20	104	54	12	91	72
Ccng2	Endogenous	mRNA	100	55.42	58	111	22	78	76	26	167	113	48	91	69	40
Ccni	Endogenous	mRNA	100	103.78	211	2269	139	180	944	148	515	2188	123	1249	1053	148
Ccr2	Endogenous	mRNA	100	80.82	16	28	9	25	23	9	19	76	12	44	23	5
Ccr5	Endogenous	mRNA	100	29.49	104	99	60	99	109	67	163	119	61	98	98	80
Cd109	Endogenous	mRNA	100	115.11	53	2212	115	105	1874	126	275	2743	114	940	1580	131
Cd14	Endogenous	mRNA	100	95.85	314	2299	328	295	641	359	556	2253	386	462	747	420
Cd163	Endogenous	mRNA	100	84.64	8	61	6	18	62	11	21	88	9	53	57	10
Cd19	Endogenous	mRNA	100	62.63	15	35	5	18	13	9	15	45	10	22	14	16
Cd209e	Endogenous	mRNA	100	42.21	20	18	9	24	13	8	22	31	9	23	18	11
Cd244	Endogenous	mRNA	100	96.73	25	211	21	22	70	21	44	217	26	93	102	33
Cd24a	Endogenous	mRNA	100	99.44	114	1258	82	139	523	96	370	1191	91	600	526	99
Cd300lf	Endogenous	mRNA	100	48.59	22	36	19	20	34	20	61	56	13	47	41	22
Cd33	Endogenous	mRNA	100	59.12	95	33	35	94	63	35	162	52	39	103	42	47
Cd36	Endogenous	mRNA	100	60.25	181	1772	752	183	1379	760	538	1357	813	280	1108	903
Cd3d	Endogenous	mRNA	100	102.8	13	42	5	12	39	8	10	88	9	73	18	8
Cd3e	Endogenous	mRNA	100	172.6	30	765	3	18	92	9	21	1120	2	325	118	14
Cd3g	Endogenous	mRNA	100	96.94	20	47	4	19	23	4	11	80	6	74	29	9
Cd40	Endogenous	mRNA	100	52.04	25	44	9	30	23	19	40	44	10	26	9	17
Cd44	Endogenous	mRNA	100	97.95	10	71	5	11	24	3	18	58	6	31	19	9
Cd47	Endogenous	mRNA	100	29.89	100	171	121	62	118	127	153	186	141	72	106	155
Cd6	Endogenous	mRNA	100	57.31	7	18	5	9	5	4	4	14	7	13	13	3
Cd68	Endogenous	mRNA	100	102.86	3646	32064	2636	3352	11939	3096	7064	39002	3194	15025	18478	3899
Cd69	Endogenous	mRNA	100	110.93	15	172	12	17	56	11	19	168	12	140	65	10
Cd70	Endogenous	mRNA	100	116.83	7	93	7	15	34	3	20	137	9	97	32	7
Cd72	Endogenous	mRNA	100	123.66	32	1586	121	36	1223	132	87	2020	121	236	1291	145
Cd74	Endogenous	mRNA	100	116.31	256	575	28	210	649	72	309	1013	84	2098	675	94
Cd83	Endogenous	mRNA	100	170.02	380	9856	103	311	685	139	635	6624	134	1922	1018	173
Cd84	Endogenous	mRNA	100	114.24	550	9752	529	507	3557	621	1281	8455	644	3016	4166	758
Cd86	Endogenous	mRNA	100	101.19	133	660	27	103	209	52	202	816	48	641	351	56
Cd8a	Endogenous	mRNA	100	65.55	10	3	3	12	14	10	10	23	7	26	14	3
Cd8b1	Endogenous	mRNA	100	95.95	9	28	3	10	14	5	15	57	9	45	18	2
Cdc25a	Endogenous	mRNA	100	125.48	26	1041	22	33	416	36	67	887	29	406	456	33
Cdc7	Endogenous	mRNA	100	118.18	15	269	12	25	88	23	32	312	21	145	97	15
Cdk20	Endogenous	mRNA	100	38.67	29	44	15	36	40	26	54	48	17	26	27	22
Cdkn1a	Endogenous	mRNA	100	100.51	466	5551	579	587	1639	600	1535	5369	554	1782	2231	710
Cdkn1c	Endogenous	mRNA	100	133.44	21	286	20	23	47	15	31	232	20	51	56	16
Ceacam3	Endogenous	mRNA	100	114.82	17	112	9	20	49	9	16	172	7	150	47	11
Cflar	Endogenous	mRNA	100	79.92	201	745	74	224	406	99	403	987	99	726	453	119
Ch25h	Endogenous	mRNA	100	112.33	19	193	9	31	129	6	32	329	8	216	168	15
Chek1	Endogenous	mRNA	100	78.44	10	58	9	16	40	13	27	71	13	22	16	14
Chek2	Endogenous	mRNA	100	101.04	30	299	26	24	402	30	72	428	24	348	330	31
Chn2	Endogenous	mRNA	100	53.9	27	64	14	30	44	20	66	86	21	43	39	30
Chst8	Endogenous	mRNA	100	40.81	33	51	22	41	28	18	43	42	10	52	24	27
Chuk	Endogenous	mRNA	100	105.62	115	1214	74	99	476	75	214	1149	92	546	522	103
Cidea	Endogenous	mRNA	100	67.52	2	22	3	3	9	5	12	14	6	20	11	9
Cideb	Endogenous	mRNA	100	112.08	16	62	3	14	58	4	13	107	4	147	51	15
Cks1b	Endogenous	mRNA	100	113.66	95	1958	113	123	1155	98	223	2137	109	752	1116	128
Clcf1	Endogenous	mRNA	100	124.83	47	580	44	48	144	33	98	592	50	84	170	56
Cldn5	Endogenous	mRNA	100	110.53	45	112	7	30	66	14	31	168	10	259	85	10
Clec7a	Endogenous	mRNA	100	137.67	376	10085	423	300	2398	403	636	8687	468	1703	3624	540
Clic4	Endogenous	mRNA	100	120.31	222	5015	395	237	1688	343	619	4320	288	1059	1791	398
Cln3	Endogenous	mRNA	100	49.94	131	262	42	121	129	65	212	214	83	168	93	92
Clstn1	Endogenous	mRNA	100	36.89	89	150	84	95	138	60	197	178	89	106	124	75
Cnn2	Endogenous	mRNA	100	75.37	201	1874	415	293	997	358	870	1806	329	586	1000	401
Cnp	Endogenous	mRNA	100	30.36	65	106	38	59	108	62	112	117	72	74	80	82
Cntnap2	Endogenous	mRNA	100	74.18	22	46	8	28	18	6	54	43	10	67	21	7
Coa5	Endogenous	mRNA	100	136.03	217	4241	99	108	1030	133	264	3948	130	1295	1583	128
Col6a3	Endogenous	mRNA	100	92.56	22	152	15	26	59	16	40	178	24	98	64	22
Cotl1	Endogenous	mRNA	100	47.64	1384	3910	1181	1444	1923	1232	2856	3708	1276	1882	1820	1495
Cox5b	Endogenous	mRNA	100	107.33	570	7494	475	611	3884	488	1242	8659	513	3681	4449	607
Cp	Endogenous	mRNA	100	72.35	40	175	42	38	82	36	63	177	35	45	67	49
Cpa3	Endogenous	mRNA	91.67	82.38	2	1	5	3	4	4	3	17	6	5	8	3
Creb1	Endogenous	mRNA	100	172.07	62	1804	20	39	179	35	73	1298	21	262	236	34
Crebbp	Endogenous	mRNA	100	92.54	189	1172	94	192	314	97	417	879	102	490	324	132
Crem	Endogenous	mRNA	100	40.09	13	36	14	30	26	18	29	36	14	26	16	12
Crip1	Endogenous	mRNA	100	93.5	85	1446	379	87	692	308	197	1521	268	191	788	390
Cryba4	Endogenous	mRNA	100	44.06	16	17	6	14	14	2	10	10	4	12	16	14
Csf1	Endogenous	mRNA	100	180.32	300	42843	434	371	5468	380	1072	27784	410	3534	7203	484
Csf1r	Endogenous	mRNA	100	46.72	831	2543	716	806	1510	768	1421	2096	799	1064	1328	987
Csf2rb	Endogenous	mRNA	100	67.92	122	624	143	135	270	133	218	533	132	199	287	145
Csf3r	Endogenous	mRNA	100	48.16	74	65	31	69	62	36	127	79	28	122	52	49
Csk	Endogenous	mRNA	100	53.09	104	383	117	117	209	104	238	347	91	159	194	131
Cst7	Endogenous	mRNA	91.67	72.49	19	38	1	23	18	3	31	45	7	33	15	6
Ctse	Endogenous	mRNA	100	112.35	38	86	7	30	57	8	45	137	6	234	58	10
Ctsf	Endogenous	mRNA	100	86.59	50	432	49	67	149	44	219	316	41	154	152	54
Ctss	Endogenous	mRNA	100	80.94	1655	9678	1398	1644	3427	1528	3693	9564	1718	3347	4131	1973
Ctsw	Endogenous	mRNA	100	85.61	30	53	5	49	39	8	63	77	11	135	29	17
Cx3cl1	Endogenous	mRNA	100	36.92	20	38	18	24	30	21	43	31	13	18	25	16
Cx3cr1	Endogenous	mRNA	100	103.6	43	366	24	34	117	38	62	345	59	85	120	65
Cxcl10	Endogenous	mRNA	100	56.98	52	62	10	43	28	18	44	86	18	54	27	24
Cxcl9	Endogenous	mRNA	100	102.12	17	46	10	19	37	3	11	89	6	101	40	6
Cycs	Endogenous	mRNA	100	106.08	9	39	2	9	23	4	15	69	3	62	18	7
Cyp27a1	Endogenous	mRNA	100	122.06	31	317	16	25	60	15	55	317	16	133	89	20
Cyp7b1	Endogenous	mRNA	100	72.47	24	48	5	16	19	7	22	50	4	23	26	8
Cytip	Endogenous	mRNA	100	34.98	33	78	58	35	70	41	38	73	33	34	67	43
Dab2	Endogenous	mRNA	100	46.28	67	291	107	80	237	131	154	271	137	98	160	157
Dapk1	Endogenous	mRNA	100	43.73	71	208	71	63	150	75	145	144	66	71	131	92
Ddb2	Endogenous	mRNA	91.67	46.86	18	1	10	28	13	10	27	22	16	18	17	13
Ddx58	Endogenous	mRNA	100	100.53	60	571	41	56	351	34	91	579	40	317	316	48
Dicer1	Endogenous	mRNA	100	102.26	54	566	56	53	242	35	137	564	38	213	286	47
Dlg1	Endogenous	mRNA	100	128	85	1931	36	72	629	55	222	1674	50	652	669	70
Dlg4	Endogenous	mRNA	100	93.55	58	495	48	67	306	49	161	630	52	284	307	66
Dlx1	Endogenous	mRNA	100	107.64	13	37	3	6	53	11	15	103	6	103	61	5
Dlx2	Endogenous	mRNA	100	72.27	13	20	9	14	13	2	11	37	2	24	9	8
Dna2	Endogenous	mRNA	100	54.86	14	46	7	19	20	13	28	48	16	21	26	17
Dnmt1	Endogenous	mRNA	100	82.29	41	263	48	34	141	49	72	278	55	69	121	62
Dnmt3a	Endogenous	mRNA	100	113.97	65	750	28	72	320	30	117	995	38	591	466	38
Dnmt3b	Endogenous	mRNA	100	65.15	15	25	3	13	28	6	26	45	9	29	16	9
Dock1	Endogenous	mRNA	100	115.19	48	978	41	38	729	55	114	1328	42	532	780	67
Dock2	Endogenous	mRNA	100	74.27	303	1190	172	298	474	226	529	1357	208	533	574	303
Dot1l	Endogenous	mRNA	100	52.94	112	223	49	108	110	58	209	251	64	144	107	85
Dst	Endogenous	mRNA	100	75.33	83	301	44	92	142	37	182	356	35	157	159	60
Duoxa1	Endogenous	mRNA	100	40.16	16	27	9	20	23	8	19	17	9	23	10	12
Dusp7	Endogenous	mRNA	100	117.18	71	1604	92	70	985	123	138	2079	129	552	1232	131
E2f1	Endogenous	mRNA	100	112.06	23	502	44	25	324	38	67	576	43	132	345	43
Eed	Endogenous	mRNA	100	37.82	110	70	57	117	142	83	210	90	85	111	100	90
Eef2k	Endogenous	mRNA	100	102.93	66	536	40	67	274	30	151	748	33	409	337	58
Egfr	Endogenous	mRNA	100	124.72	37	1235	28	70	430	34	156	1096	24	579	396	39
Egr1	Endogenous	mRNA	100	69.12	240	1123	245	211	673	278	364	1287	341	363	638	409
Ehmt2	Endogenous	mRNA	100	63.12	183	795	186	177	408	195	482	779	179	302	389	219
Eif1	Endogenous	mRNA	100	87.52	805	4625	489	839	3170	525	1746	6292	548	4243	3846	651
Emcn	Endogenous	mRNA	100	98.83	36	353	25	56	119	20	96	257	12	162	122	29
Emp1	Endogenous	mRNA	100	135.19	180	8164	326	232	2622	299	525	7756	275	1857	3199	340
Enpp6	Endogenous	mRNA	100	102.96	10	59	5	3	23	8	12	65	4	16	39	8
Entpd2	Endogenous	mRNA	100	86.4	20	30	3	19	21	8	16	68	5	44	23	4
Eomes	Endogenous	mRNA	100	104.61	9	62	2	6	34	4	6	64	8	78	39	7
Ep300	Endogenous	mRNA	100	106.96	153	1657	86	142	789	101	246	1836	98	1066	865	129
Epcam	Endogenous	mRNA	100	78.15	14	46	3	16	64	8	31	61	5	41	53	9
Epg5	Endogenous	mRNA	100	103.13	36	243	24	48	309	24	96	474	23	499	340	32
Epsti1	Endogenous	mRNA	100	115.29	2	58	4	6	16	6	9	57	6	21	15	5
Erbb3	Endogenous	mRNA	100	154.51	23	337	8	17	54	4	15	392	7	144	44	7
Ercc2	Endogenous	mRNA	100	37.51	60	75	32	66	75	30	120	70	50	74	57	49
Esam	Endogenous	mRNA	100	100.12	23	168	19	21	153	14	30	254	13	215	147	25
Ets2	Endogenous	mRNA	100	145.9	120	6330	78	65	2189	69	208	5321	76	1309	2089	107
Exo1	Endogenous	mRNA	100	95.67	7	31	10	4	15	9	9	49	4	9	25	2
Ezh1	Endogenous	mRNA	100	43.46	34	61	22	44	26	29	67	67	24	44	30	24
Ezh2	Endogenous	mRNA	100	93.05	35	334	38	50	109	46	126	330	55	77	105	62
F3	Endogenous	mRNA	100	125.16	265	5564	354	283	1360	352	828	4446	296	1052	1735	368
Fa2h	Endogenous	mRNA	100	48.98	6	12	6	6	8	3	4	12	3	6	11	4
Fabp5	Endogenous	mRNA	100	105.31	655	11727	1014	687	6790	904	1676	12309	829	4987	7994	1092
Fadd	Endogenous	mRNA	100	53.93	23	53	10	28	29	11	35	45	10	33	27	11
Fancc	Endogenous	mRNA	100	65.11	14	74	16	16	29	15	37	57	19	28	34	13
Fancd2	Endogenous	mRNA	100	117.63	11	142	11	10	81	15	19	182	11	25	75	15
Fancg	Endogenous	mRNA	100	41.11	25	40	21	14	44	15	30	39	18	20	23	16
Fas	Endogenous	mRNA	100	75.44	19	66	16	11	29	17	41	93	15	39	31	15
Fasl	Endogenous	mRNA	83.33	101.99	5	29	4	5	9	4	4	22	1	5	14	1
Fbln5	Endogenous	mRNA	100	90.54	36	320	37	34	136	33	142	332	30	159	140	44
Fcer1g	Endogenous	mRNA	100	99.13	763	6770	732	701	2421	809	1528	7131	788	2052	3147	1014
Fcgr1	Endogenous	mRNA	100	37.17	86	178	63	71	107	73	114	183	83	91	106	97
Fcgr2b	Endogenous	mRNA	100	40.84	139	214	264	175	497	275	518	273	236	217	390	303
Fcgr3	Endogenous	mRNA	100	135.52	83	2139	125	65	456	144	189	2022	153	270	773	158
Fcrla	Endogenous	mRNA	100	59.43	5	3	5	4	5	6	7	17	4	12	6	6
Fcrlb	Endogenous	mRNA	100	75.34	5	28	5	5	8	7	7	24	5	9	14	7
Fcrls	Endogenous	mRNA	100	94.42	228	289	38	265	108	51	731	315	25	482	120	49
Fdxr	Endogenous	mRNA	100	111.28	11	77	8	13	31	6	13	120	6	42	49	7
Fen1	Endogenous	mRNA	100	139.12	38	1640	51	43	431	47	55	1387	39	409	610	63
Fgd2	Endogenous	mRNA	100	111.44	14	83	12	16	26	9	25	149	10	54	44	8
Fgf13	Endogenous	mRNA	100	94.57	50	369	34	54	116	25	106	325	35	143	126	57
Fgl2	Endogenous	mRNA	100	111.66	27	389	17	21	190	25	57	430	15	369	198	23
Fkbp5	Endogenous	mRNA	100	109.56	56	708	29	62	417	33	119	843	27	732	460	25
Flt1	Endogenous	mRNA	100	115.11	36	294	13	28	125	9	39	329	9	357	160	12
Fos	Endogenous	mRNA	100	108.17	172	2704	378	188	1656	329	283	3176	429	351	1379	492
Foxp3	Endogenous	mRNA	83.33	68.9	3	1	1	3	11	3	7	6	8	14	10	5
Fpr1	Endogenous	mRNA	100	53.55	10	18	3	21	9	5	20	25	9	23	16	8
Fscn1	Endogenous	mRNA	100	40.89	225	878	618	297	977	519	961	809	440	399	759	610
Fyn	Endogenous	mRNA	100	41.38	73	149	80	74	144	61	206	147	64	108	122	80
Gadd45a	Endogenous	mRNA	100	122.47	269	72	59	331	84	60	938	78	79	345	94	82
Gadd45g	Endogenous	mRNA	100	63.67	119	398	101	101	191	89	253	446	92	191	202	101
Gal3st1	Endogenous	mRNA	100	114.01	21	83	8	26	120	9	16	154	12	239	76	11
Gba	Endogenous	mRNA	100	64.09	359	1227	194	348	514	249	832	1179	233	745	549	309
Gbp2	Endogenous	mRNA	100	93.03	17	61	5	12	26	4	16	93	16	48	41	9
Gclc	Endogenous	mRNA	100	92.2	166	1234	112	172	613	112	380	1369	101	753	632	165
Gdpd2	Endogenous	mRNA	100	41.99	8	18	9	4	9	9	10	18	9	17	9	8
Gja1	Endogenous	mRNA	100	108.04	80	1439	84	117	757	96	272	1512	106	512	735	123
Gjb1	Endogenous	mRNA	100	107.1	36	137	4	26	82	9	23	188	12	219	83	14
Gna15	Endogenous	mRNA	100	65.97	96	61	22	81	48	31	160	72	27	117	33	29
Gpr183	Endogenous	mRNA	100	32.39	64	124	53	58	129	63	95	125	68	77	86	75
Gpr34	Endogenous	mRNA	100	101.97	38	244	11	35	66	21	84	252	18	155	73	18
Gpr62	Endogenous	mRNA	100	91.67	8	35	2	9	16	4	7	43	2	27	19	6
Gpr84	Endogenous	mRNA	100	72.96	90	224	23	85	95	35	112	261	32	191	99	42
Grap	Endogenous	mRNA	100	93.28	75	317	31	52	119	25	102	400	43	339	181	42
Gria1	Endogenous	mRNA	100	34.23	16	26	10	18	21	8	11	23	11	15	17	16
Gria2	Endogenous	mRNA	91.67	87.9	9	17	2	8	18	1	8	28	7	39	18	2
Gria4	Endogenous	mRNA	100	51.8	10	17	4	17	11	10	11	16	5	25	15	4
Grin2a	Endogenous	mRNA	100	50.34	16	2	13	16	21	9	15	32	10	28	17	14
Grin2b	Endogenous	mRNA	100	65.82	11	34	6	17	21	6	9	26	5	16	12	5
Grm2	Endogenous	mRNA	100	52.77	16	22	6	26	8	7	17	32	9	16	12	12
Grm3	Endogenous	mRNA	100	64.37	13	32	4	20	18	3	15	30	5	27	10	10
Grn	Endogenous	mRNA	100	35.97	2365	2245	1436	2400	2347	1545	4651	2287	1688	2648	2048	1957
Gsn	Endogenous	mRNA	100	148.51	245	10022	468	334	1679	449	955	7655	394	1015	2287	481
Gstm1	Endogenous	mRNA	100	105	23	195	9	20	76	17	35	188	17	94	75	10
Gzma	Endogenous	mRNA	100	40.64	5	11	6	10	8	6	7	10	2	6	9	3
Gzmb	Endogenous	mRNA	100	82.04	16	28	8	19	19	7	11	54	10	56	15	7
H2-T23	Endogenous	mRNA	100	115.47	110	848	77	132	183	84	186	1130	87	306	283	96
H2afx	Endogenous	mRNA	100	111.86	77	1218	107	97	791	127	170	1771	123	447	941	128
Hat1	Endogenous	mRNA	100	112.6	121	1826	117	96	1044	131	230	2327	117	798	1326	156
Hcar2	Endogenous	mRNA	100	104.9	57	310	7	58	91	18	74	326	29	343	113	31
Hdac1	Endogenous	mRNA	100	88.83	69	528	69	99	200	68	188	533	69	149	195	98
Hdac2	Endogenous	mRNA	100	38.5	58	147	64	77	153	59	174	121	81	91	114	86
Hdac4	Endogenous	mRNA	100	43.18	36	42	23	32	36	23	79	54	17	45	35	34
Hdac6	Endogenous	mRNA	100	91.01	22	88	19	15	24	11	48	118	12	29	37	17
Hdc	Endogenous	mRNA	100	126.7	6	33	2	9	30	2	4	68	4	106	37	6
Hells	Endogenous	mRNA	100	76.59	26	147	31	40	119	31	53	194	35	49	96	39
Hif1a	Endogenous	mRNA	100	74.97	592	1613	148	569	546	190	1256	1493	211	1455	578	246
Hilpda	Endogenous	mRNA	100	63.87	35	183	52	34	87	51	66	161	49	45	82	60
Hira	Endogenous	mRNA	100	100.76	42	404	33	43	121	49	97	341	39	142	128	36
Hist1h1d	Endogenous	mRNA	100	86.46	16	80	11	16	25	11	32	102	15	37	31	22
Hmgb1	Endogenous	mRNA	100	148.72	142	3356	102	174	488	101	286	2831	115	605	704	123
Hmox1	Endogenous	mRNA	100	39.1	5523	2360	3463	5697	6424	4175	10373	3472	4611	5417	4727	5353
Homer1	Endogenous	mRNA	100	125.53	44	576	17	40	111	33	75	493	23	184	172	36
Hpgds	Endogenous	mRNA	100	138.66	179	2531	92	139	371	109	278	2003	138	438	575	143
Hprt	Endogenous	mRNA	100	34.29	67	94	64	49	96	64	112	144	54	95	80	58
Hps4	Endogenous	mRNA	100	108.32	28	183	16	26	241	12	79	311	16	453	291	22
Hrk	Endogenous	mRNA	91.67	93.93	10	50	1	10	14	7	8	39	13	21	11	3
Hsd11b1	Endogenous	mRNA	100	58.99	13	26	4	40	21	14	27	27	11	37	12	6
Hspb1	Endogenous	mRNA	100	63.39	230	827	223	283	397	171	910	832	184	504	396	235
Hus1	Endogenous	mRNA	100	57.97	44	75	21	39	56	20	70	125	35	62	38	27
Icam2	Endogenous	mRNA	100	79.93	18	131	20	29	39	27	34	112	20	49	49	26
Ifi30	Endogenous	mRNA	100	90.81	501	3502	330	545	969	383	1199	2958	403	1239	1175	514
Ifih1	Endogenous	mRNA	100	122.14	40	907	17	40	382	18	60	865	25	563	393	27
Ifitm2	Endogenous	mRNA	100	106.01	129	1700	234	177	706	217	283	1954	186	357	916	224
Ifitm3	Endogenous	mRNA	100	109.31	183	3019	314	204	1532	364	425	3497	322	663	1632	406
Ifnar1	Endogenous	mRNA	100	58.87	263	1002	183	244	685	208	541	826	225	521	500	294
Ifnar2	Endogenous	mRNA	100	47.66	164	353	82	153	186	92	330	279	121	210	162	121
Igf1	Endogenous	mRNA	100	143.94	75	4697	295	105	1061	242	309	3972	202	509	1373	262
Igf1r	Endogenous	mRNA	100	104.31	92	1065	81	119	1093	60	325	1821	73	1323	1186	97
Igf2r	Endogenous	mRNA	100	68.36	146	608	122	150	245	120	363	620	104	259	289	155
Igsf10	Endogenous	mRNA	100	102.5	7	50	5	9	14	2	13	52	3	36	10	9
Igsf6	Endogenous	mRNA	100	72.7	191	629	94	156	215	98	333	646	117	298	220	145
Ikbkb	Endogenous	mRNA	100	91.45	78	530	57	90	170	63	194	567	80	191	215	74
Ikbke	Endogenous	mRNA	100	63.02	20	96	21	27	35	26	58	102	25	40	45	35
Ikbkg	Endogenous	mRNA	100	52.54	128	10	67	123	117	72	251	115	80	145	97	103
Il10rb	Endogenous	mRNA	100	114.07	363	5001	214	345	1547	263	691	4397	283	2014	2098	325
Il15ra	Endogenous	mRNA	100	75.51	7	41	11	10	19	6	7	36	9	13	17	8
Il1a	Endogenous	mRNA	100	120.26	97	396	18	68	188	22	133	455	25	915	306	30
Il1b	Endogenous	mRNA	100	94.02	24	164	13	32	81	20	29	156	14	97	56	13
Il1r1	Endogenous	mRNA	100	72.55	22	82	16	32	23	14	51	96	15	40	44	15
Il1r2	Endogenous	mRNA	91.67	55.46	10	1	3	10	5	6	13	13	6	16	10	5
Il1rap	Endogenous	mRNA	100	104.77	20	313	36	44	117	39	56	315	35	89	110	27
Il1rl2	Endogenous	mRNA	100	64.68	20	55	7	11	23	17	29	59	12	26	23	19
Il1rn	Endogenous	mRNA	100	83.11	38	377	74	39	208	98	77	384	98	73	226	86
Il21r	Endogenous	mRNA	100	128.78	69	938	30	74	132	22	154	736	32	418	201	32
Il2rg	Endogenous	mRNA	100	106.64	41	454	31	41	579	41	78	823	45	522	565	57
Il3	Endogenous	mRNA	100	35.35	7	10	7	7	4	4	10	9	5	12	7	5
Il3ra	Endogenous	mRNA	100	92.01	53	412	58	65	130	43	130	436	54	142	163	81
Il6ra	Endogenous	mRNA	100	56.04	122	202	37	108	126	55	155	287	65	197	137	66
Inpp5d	Endogenous	mRNA	100	121.21	62	534	40	54	86	28	105	551	25	161	155	49
Iqsec1	Endogenous	mRNA	100	45.76	118	142	91	118	188	70	314	163	91	172	127	105
Irak1	Endogenous	mRNA	100	114.22	59	1005	63	59	539	52	165	1390	62	600	639	72
Irak2	Endogenous	mRNA	100	54.89	190	205	69	184	117	76	337	192	60	256	110	80
Irak3	Endogenous	mRNA	100	38.46	24	35	16	20	23	9	34	34	14	24	17	16
Irak4	Endogenous	mRNA	100	33.36	59	123	53	64	96	51	98	124	59	71	76	62
Irf1	Endogenous	mRNA	100	51.98	59	244	68	76	132	78	118	244	89	97	152	101
Irf2	Endogenous	mRNA	100	84.65	48	335	42	58	241	36	96	376	52	182	217	51
Irf3	Endogenous	mRNA	100	45.03	82	27	41	82	100	36	156	81	64	88	69	77
Irf4	Endogenous	mRNA	100	75.22	26	47	6	15	19	6	26	67	14	52	30	7
Irf6	Endogenous	mRNA	100	114	18	110	5	15	17	5	19	85	5	53	21	9
Irf7	Endogenous	mRNA	100	79.17	29	71	10	25	28	7	25	104	15	41	36	25
Irf8	Endogenous	mRNA	100	86.08	88	504	56	101	131	72	159	376	55	152	150	83
Islr2	Endogenous	mRNA	91.67	71.06	14	24	1	18	12	6	12	37	6	37	15	11
Itga6	Endogenous	mRNA	100	45.73	176	571	260	167	458	252	420	667	258	209	379	343
Itga7	Endogenous	mRNA	100	74.68	73	243	39	78	99	20	176	231	24	165	87	35
Itgam	Endogenous	mRNA	100	117.92	331	4862	219	309	1270	233	700	3629	231	1638	1573	334
Itgav	Endogenous	mRNA	100	144.87	260	7338	191	333	1185	181	790	6322	190	1562	1903	229
Itgax	Endogenous	mRNA	100	88.44	58	518	103	44	193	109	147	551	101	119	230	115
Itgb5	Endogenous	mRNA	100	68.28	995	848	299	943	703	356	2350	792	372	1165	564	426
Jag1	Endogenous	mRNA	100	59.29	192	445	90	250	186	112	530	395	109	358	194	126
Jam2	Endogenous	mRNA	100	66.7	53	207	46	54	126	38	162	265	54	137	116	57
Jarid2	Endogenous	mRNA	100	52.28	34	33	21	61	39	16	75	32	17	48	42	13
Jun	Endogenous	mRNA	100	90.59	92	583	77	94	200	70	147	558	76	172	236	95
Kat2a	Endogenous	mRNA	100	50.08	78	214	55	73	127	80	141	193	58	79	94	70
Kat2b	Endogenous	mRNA	100	85.83	41	289	38	53	104	45	73	244	42	82	93	54
Kcnd1	Endogenous	mRNA	100	71.29	8	38	4	8	18	10	15	38	11	13	25	7
Kcnj10	Endogenous	mRNA	100	117.9	20	268	10	19	93	12	26	305	16	188	121	13
Kcnk13	Endogenous	mRNA	100	84.84	39	227	28	41	125	25	70	244	33	112	158	24
Kdm1a	Endogenous	mRNA	100	103.68	90	952	54	93	372	60	213	976	56	494	489	84
Kdm1b	Endogenous	mRNA	100	45.22	22	33	12	17	22	11	35	37	12	38	24	13
Kdm2a	Endogenous	mRNA	100	74.83	121	521	72	105	206	70	262	392	59	205	193	85
Kdm2b	Endogenous	mRNA	100	125.79	48	753	29	36	320	25	65	1088	33	474	431	36
Kdm3a	Endogenous	mRNA	100	120.39	81	935	30	79	241	29	150	786	39	350	253	54
Kdm3b	Endogenous	mRNA	91.67	97.52	10	28	6	7	18	8	9	57	1	34	18	3
Kdm4a	Endogenous	mRNA	100	97.98	93	603	50	67	208	57	196	687	40	338	279	74
Kdm4b	Endogenous	mRNA	100	100.49	56	435	29	57	211	22	96	501	37	330	219	37
Kdm4c	Endogenous	mRNA	100	106.45	48	286	19	33	68	29	86	335	19	132	102	31
Kdm4d	Endogenous	mRNA	100	128.37	16	232	3	19	93	6	17	294	4	217	80	5
Kdm5a	Endogenous	mRNA	100	47.82	72	143	52	71	105	49	191	132	53	96	90	54
Kdm5b	Endogenous	mRNA	100	104.69	68	564	25	79	321	20	191	805	35	594	391	26
Kdm5c	Endogenous	mRNA	100	52.73	130	248	63	138	140	68	283	243	76	183	117	66
Kdm5d	Endogenous	mRNA	100	70.99	10	23	3	17	11	5	17	45	7	31	23	12
Kdm6a	Endogenous	mRNA	100	129.33	44	996	27	58	269	31	111	883	30	390	270	38
Kif2c	Endogenous	mRNA	100	137.68	25	463	24	16	113	16	40	431	21	86	123	31
Kir3dl1	Endogenous	mRNA	83.33	78.16	3	1	1	7	8	2	5	14	2	9	3	5
Kir3dl2	Endogenous	mRNA	100	154.33	20	485	3	7	70	6	18	580	11	290	95	5
Kit	Endogenous	mRNA	100	107.75	13	122	8	14	32	6	34	137	8	73	47	12
Klrb1	Endogenous	mRNA	91.67	69.58	2	18	1	9	6	3	5	11	4	8	8	5
Klrd1	Endogenous	mRNA	100	96.55	20	26	5	23	17	8	18	94	8	65	39	9
Klrk1	Endogenous	mRNA	100	50.53	2	7	6	11	13	7	9	18	5	8	12	5
Kmt2a	Endogenous	mRNA	100	72.77	79	253	37	81	100	43	181	263	31	132	94	42
Kmt2c	Endogenous	mRNA	100	119.9	107	1114	35	81	321	44	154	1213	40	610	435	58
Lacc1	Endogenous	mRNA	100	78.51	50	233	30	37	113	46	67	183	29	62	95	44
Lag3	Endogenous	mRNA	100	44	24	23	12	23	19	10	38	29	9	30	17	12
Lair1	Endogenous	mRNA	100	72.67	103	654	128	126	346	134	170	620	137	251	317	172
Lamp1	Endogenous	mRNA	100	141.93	2333	99171	1747	2208	25172	1751	5426	86861	2039	27688	33229	2305
Lamp2	Endogenous	mRNA	100	84.27	1031	7570	891	1039	2814	995	2390	5465	956	2483	2812	1241
Lcn2	Endogenous	mRNA	100	84.04	292	49	30	261	92	53	375	65	68	290	63	103
Ldha	Endogenous	mRNA	100	78.27	1079	9702	2275	1179	4471	2035	3117	8804	1937	2129	4336	2435
Ldlrad3	Endogenous	mRNA	100	64	26	75	14	21	29	24	51	85	16	37	35	19
Lfng	Endogenous	mRNA	100	111.07	60	955	59	71	464	65	118	1142	73	432	604	85
Lgmn	Endogenous	mRNA	100	39.5	1932	1587	1033	1730	2154	1132	3804	1677	1335	2386	1840	1552
Lig1	Endogenous	mRNA	100	122.05	26	802	67	29	502	56	58	1053	54	192	625	62
Lilrb4a	Endogenous	mRNA	100	29.56	1786	991	1480	1605	2799	1880	2834	1690	2234	1423	2409	2498
Lingo1	Endogenous	mRNA	100	86.47	36	161	9	35	77	14	60	182	22	101	66	24
Lmna	Endogenous	mRNA	100	93.55	783	6509	964	864	2858	909	1891	7511	948	1786	3010	1182
Lmnb1	Endogenous	mRNA	100	144.86	39	986	67	34	161	64	89	764	54	82	189	75
Lrg1	Endogenous	mRNA	100	116.91	16	88	4	11	65	10	21	129	3	183	56	8
Lrrc25	Endogenous	mRNA	100	91.42	24	267	71	25	108	52	42	295	51	49	134	74
Lrrc3	Endogenous	mRNA	100	84.09	43	191	14	32	88	18	81	198	25	174	96	29
Lsr	Endogenous	mRNA	100	59.04	64	17	13	56	37	18	69	44	9	56	28	21
Lst1	Endogenous	mRNA	100	56.1	9	27	11	6	32	17	6	26	7	14	22	14
Lta	Endogenous	mRNA	100	60.51	21	44	6	20	27	6	28	52	12	31	31	10
Ltb	Endogenous	mRNA	100	52.5	13	9	5	19	9	6	20	16	5	21	8	7
Ltbr	Endogenous	mRNA	100	65.19	93	421	84	93	196	91	209	386	84	180	212	102
Ltc4s	Endogenous	mRNA	100	45.66	14	25	6	13	11	11	22	29	9	22	12	13
Ly6a	Endogenous	mRNA	100	144.74	15	1019	24	16	396	24	30	975	32	125	412	30
Ly6g	Endogenous	mRNA	100	59.54	18	33	8	17	12	7	16	35	8	24	13	6
Ly9	Endogenous	mRNA	100	73.03	128	637	105	110	287	126	191	597	133	228	304	167
Lyn	Endogenous	mRNA	100	42.09	114	31	77	124	200	78	208	108	105	118	132	102
Mafb	Endogenous	mRNA	100	102.75	389	3607	242	377	1072	327	751	2897	354	1024	1175	459
Maff	Endogenous	mRNA	100	74.28	101	494	62	123	168	72	257	403	77	228	173	82
Mag	Endogenous	mRNA	91.67	73.14	7	17	3	5	7	2	13	19	1	14	9	3
Mal	Endogenous	mRNA	100	54.94	23	18	2	21	12	3	18	26	9	19	13	7
Man2b1	Endogenous	mRNA	100	116.27	424	7924	434	439	3309	442	962	9084	433	3344	4750	546
Map1lc3a	Endogenous	mRNA	100	105.64	65	878	53	69	527	49	128	901	47	497	442	70
Map2k1	Endogenous	mRNA	100	53.66	293	868	204	279	688	205	581	879	247	608	574	270
Map2k4	Endogenous	mRNA	100	128.76	73	955	57	85	140	60	183	645	65	146	169	57
Map3k1	Endogenous	mRNA	100	64.3	59	240	44	70	140	48	116	257	61	132	129	57
Map3k14	Endogenous	mRNA	100	49.92	16	22	8	23	19	18	46	25	15	25	20	6
Mapk10	Endogenous	mRNA	100	54.79	8	21	3	10	13	5	11	26	6	18	17	13
Mapk12	Endogenous	mRNA	91.67	89.88	9	55	1	14	50	11	18	71	2	36	51	6
Mapk14	Endogenous	mRNA	100	121.03	39	617	53	37	126	56	87	495	52	119	158	59
Mapt	Endogenous	mRNA	100	79.27	9	30	4	3	11	6	10	28	7	14	13	2
Marco	Endogenous	mRNA	100	77.08	2	22	6	6	11	3	9	25	6	10	14	2
Mavs	Endogenous	mRNA	100	77.62	77	361	54	92	211	47	190	459	63	186	195	77
Mb21d1	Endogenous	mRNA	100	91.9	11	58	7	7	59	8	13	84	10	37	47	9
Mbd2	Endogenous	mRNA	100	76.03	284	1354	239	271	500	244	557	1397	294	431	527	337
Mbd3	Endogenous	mRNA	100	81.13	102	530	99	127	248	87	229	710	100	226	297	124
Mcm2	Endogenous	mRNA	100	68.42	35	229	67	30	156	45	100	241	52	95	169	75
Mcm5	Endogenous	mRNA	100	103.73	55	972	140	62	381	147	148	870	154	102	422	153
Mcm6	Endogenous	mRNA	100	131.65	53	2549	114	50	1026	113	168	2424	110	436	1170	147
Mdc1	Endogenous	mRNA	100	86.22	52	283	43	47	133	46	77	300	32	148	98	41
Mdm2	Endogenous	mRNA	100	105.27	390	6101	296	489	2914	317	1180	5828	370	3322	3006	434
Mef2c	Endogenous	mRNA	100	73.92	89	391	87	77	174	65	117	392	98	90	176	116
Mertk	Endogenous	mRNA	100	60.97	143	491	96	133	195	123	294	403	102	167	211	125
Mfge8	Endogenous	mRNA	100	80.31	136	1022	173	125	313	186	440	689	137	278	364	184
Mgmt	Endogenous	mRNA	100	108.95	23	472	53	22	222	46	89	515	36	132	254	49
Mmp12	Endogenous	mRNA	100	139.49	1225	131720	8190	1191	45088	8094	4297	131895	8167	7571	65721	9667
Mmp14	Endogenous	mRNA	100	94.09	133	1936	172	255	1254	153	748	2200	179	1135	1028	181
Mobp	Endogenous	mRNA	100	103.29	45	39	7	33	33	5	65	64	8	148	17	6
Mog	Endogenous	mRNA	75	58.6	3	1	2	2	3	1	4	4	1	7	4	4
Mpeg1	Endogenous	mRNA	100	123.67	1525	28084	1677	1366	7839	1702	3340	27914	1907	6578	11785	2184
Mpg	Endogenous	mRNA	100	109.72	25	223	11	20	112	10	43	320	14	202	193	12
Mr1	Endogenous	mRNA	100	59.72	57	95	33	63	58	21	150	82	22	73	43	35
Mre11a	Endogenous	mRNA	100	113.53	54	512	39	44	119	40	85	353	39	96	141	50
Ms4a1	Endogenous	mRNA	91.67	52.87	13	1	4	18	14	7	9	18	5	16	10	11
Ms4a2	Endogenous	mRNA	91.67	55.94	5	10	1	7	11	9	10	18	4	7	13	4
Ms4a4a	Endogenous	mRNA	100	44.51	24	20	10	21	13	10	29	21	6	29	16	10
Msh2	Endogenous	mRNA	100	53.2	32	79	21	29	65	26	61	97	24	56	46	25
Msn	Endogenous	mRNA	100	126.6	1137	31880	899	1146	10641	911	3000	30932	897	13394	13469	1086
Msr1	Endogenous	mRNA	100	152.11	167	9643	354	160	2007	362	362	6636	383	901	2494	457
Mvp	Endogenous	mRNA	100	76.2	161	737	99	180	274	128	310	727	137	283	272	143
Myc	Endogenous	mRNA	100	69.41	128	683	112	161	345	146	262	659	161	227	319	183
Myct1	Endogenous	mRNA	100	88.45	34	61	21	39	66	25	48	124	13	202	62	30
Myd88	Endogenous	mRNA	100	47.04	63	142	33	83	90	48	109	160	40	80	101	57
Myrf	Endogenous	mRNA	100	62.89	31	63	11	26	21	16	20	67	16	31	27	16
Nbn	Endogenous	mRNA	100	97.85	28	144	14	31	33	16	41	139	11	44	46	15
Ncaph	Endogenous	mRNA	100	127.16	22	493	42	26	153	33	67	558	38	74	170	64
Ncf1	Endogenous	mRNA	100	78.57	308	1342	198	295	648	218	602	1677	218	924	697	259
Ncor1	Endogenous	mRNA	100	65.31	178	629	130	170	275	135	306	629	116	343	258	149
Ncor2	Endogenous	mRNA	100	98.48	206	1348	127	226	504	168	527	1921	125	797	783	154
Ncr1	Endogenous	mRNA	100	74.84	6	38	6	10	22	9	17	40	4	33	24	5
Nefl	Endogenous	mRNA	100	60.52	15	38	8	15	11	13	21	39	15	14	11	8
Nfe2l2	Endogenous	mRNA	100	52.05	82	269	103	83	138	90	216	273	83	120	115	91
Nfkb1	Endogenous	mRNA	100	70.97	153	567	97	185	202	104	305	599	109	220	225	126
Nfkb2	Endogenous	mRNA	100	35.68	88	115	63	113	126	61	182	106	61	102	74	81
Nfkbia	Endogenous	mRNA	100	111.17	98	1886	139	106	877	171	185	1811	139	502	997	213
Nfkbie	Endogenous	mRNA	100	41.02	19	42	12	32	28	22	51	34	21	23	33	15
Ngf	Endogenous	mRNA	100	76.28	84	441	76	105	207	69	329	481	72	157	193	96
Ngfr	Endogenous	mRNA	100	69.27	5	11	2	6	9	4	6	15	2	17	20	6
Ninj2	Endogenous	mRNA	91.67	62.35	4	18	7	3	7	1	8	17	7	13	11	6
Nkg7	Endogenous	mRNA	91.67	79.12	11	1	9	11	18	8	24	54	18	40	27	9
Nlgn1	Endogenous	mRNA	100	105.54	10	69	6	13	43	3	14	99	2	85	41	7
Nlgn2	Endogenous	mRNA	100	74.63	34	220	34	54	97	35	93	153	42	56	75	33
Nlrp3	Endogenous	mRNA	100	112.58	96	1313	97	78	777	108	163	1906	133	595	1062	143
Nod1	Endogenous	mRNA	100	53.28	28	55	8	40	39	16	50	71	21	41	18	26
Nostrin	Endogenous	mRNA	100	89.54	10	78	16	14	45	14	11	80	6	18	29	23
Npl	Endogenous	mRNA	100	86.94	54	385	39	55	127	40	116	294	59	124	140	63
Npnt	Endogenous	mRNA	100	128.71	104	2974	41	90	1260	48	198	2783	72	1262	1116	76
Nptx1	Endogenous	mRNA	100	127.6	55	1135	63	44	428	67	59	1205	57	247	557	82
Nqo1	Endogenous	mRNA	100	110.19	68	1285	178	86	447	164	221	1215	155	165	453	166
Nrgn	Endogenous	mRNA	100	63.85	6	30	5	20	31	4	17	32	7	25	22	7
Nrm	Endogenous	mRNA	100	81.1	40	201	36	41	88	38	62	208	42	47	74	40
Nrp2	Endogenous	mRNA	100	36.15	211	187	183	201	309	218	509	222	186	232	282	282
Nthl1	Endogenous	mRNA	100	96.72	24	112	17	35	112	11	43	215	15	212	111	21
Nwd1	Endogenous	mRNA	100	50.63	8	17	5	10	15	7	13	20	3	19	11	6
Oas1g	Endogenous	mRNA	100	56.46	10	26	11	6	15	7	13	30	6	12	17	9
Ogg1	Endogenous	mRNA	100	105.93	19	173	20	32	108	14	31	282	10	194	126	17
Olfml3	Endogenous	mRNA	100	83.22	235	257	57	237	121	63	641	265	64	356	103	63
Opalin	Endogenous	mRNA	100	48.79	9	11	3	4	16	7	8	16	10	17	10	5
Optn	Endogenous	mRNA	100	91.89	107	657	41	138	255	45	277	678	59	668	324	68
Osgin1	Endogenous	mRNA	100	72.75	85	298	45	115	108	34	172	283	39	272	135	46
Osmr	Endogenous	mRNA	100	94.07	21	170	15	24	56	19	53	170	21	60	74	24
P2rx7	Endogenous	mRNA	100	80.19	236	735	83	186	253	110	340	886	97	488	327	131
P2ry12	Endogenous	mRNA	100	96.53	41	191	9	32	118	15	67	211	9	251	101	23
Pacsin1	Endogenous	mRNA	100	84.55	24	31	4	27	19	6	23	90	16	59	26	15
Padi2	Endogenous	mRNA	100	81.98	29	164	22	28	75	20	43	157	38	55	72	28
Pak1	Endogenous	mRNA	100	29.56	62	100	62	73	106	62	147	103	63	94	77	88
Parp1	Endogenous	mRNA	100	116.05	75	921	64	61	234	89	156	779	85	164	273	97
Parp2	Endogenous	mRNA	100	76.8	38	222	41	40	95	28	81	193	43	81	89	37
Pcna	Endogenous	mRNA	100	92.82	484	4120	674	465	1248	641	850	3623	699	758	1514	832
Pdpn	Endogenous	mRNA	100	45.31	236	322	223	294	356	216	720	284	214	305	278	221
Pecam1	Endogenous	mRNA	100	92.33	15	43	6	27	33	10	34	31	13	113	31	13
Pex14	Endogenous	mRNA	100	42.52	61	97	33	73	69	45	142	109	44	64	59	68
Pik3ca	Endogenous	mRNA	100	57.41	110	271	42	128	150	64	264	279	62	185	147	77
Pik3cb	Endogenous	mRNA	100	123	226	3447	149	203	843	180	467	3123	177	1089	1187	205
Pik3cd	Endogenous	mRNA	100	57.45	41	139	28	44	64	36	53	125	43	49	66	43
Pik3cg	Endogenous	mRNA	100	139.75	38	1140	34	37	252	33	78	926	37	242	378	42
Pik3r1	Endogenous	mRNA	100	28.01	81	109	69	80	118	71	160	115	71	90	111	82
Pik3r2	Endogenous	mRNA	100	51.22	73	208	57	76	136	61	204	207	73	93	110	84
Pik3r5	Endogenous	mRNA	100	99.11	56	302	24	53	56	18	102	314	29	167	105	33
Pilra	Endogenous	mRNA	100	33.17	22	37	21	20	30	12	21	35	14	27	20	19
Pilrb1	Endogenous	mRNA	100	60.37	5	7	3	4	6	3	5	12	2	7	2	2
Pink1	Endogenous	mRNA	100	94.76	121	929	93	111	377	93	292	1110	99	580	525	115
Pla2g4a	Endogenous	mRNA	100	64.09	57	259	65	59	135	67	142	266	58	103	130	65
Pla2g5	Endogenous	mRNA	100	48.17	21	15	11	36	14	10	28	28	7	30	15	15
Plcg2	Endogenous	mRNA	100	61.66	282	686	123	300	436	156	466	857	156	668	421	161
Pld1	Endogenous	mRNA	100	139.89	14	341	6	14	64	13	40	330	13	82	109	11
Pld2	Endogenous	mRNA	100	111.94	52	338	22	44	157	27	62	538	39	176	210	32
Plekhb1	Endogenous	mRNA	100	45.2	42	52	8	57	44	29	63	66	17	55	32	27
Plekhm1	Endogenous	mRNA	100	99.42	191	1220	76	173	433	96	304	1367	90	745	578	127
Pllp	Endogenous	mRNA	75	109.43	1	24	3	5	12	3	3	37	1	18	21	1
Plp1	Endogenous	mRNA	100	80.42	25	106	18	24	75	11	33	142	20	68	66	24
Plxdc2	Endogenous	mRNA	100	108.18	178	2369	91	182	1720	86	618	2710	88	3263	1891	119
Plxnb3	Endogenous	mRNA	100	91.86	3	46	4	3	25	10	6	40	7	10	26	13
Pmp22	Endogenous	mRNA	100	125.81	512	20668	521	438	9603	576	1004	21336	518	8483	11909	807
Pms2	Endogenous	mRNA	100	52.7	20	57	16	17	29	12	55	39	18	32	23	22
Pnoc	Endogenous	mRNA	100	68.35	11	10	8	13	8	9	13	30	7	34	14	4
Pole	Endogenous	mRNA	100	90.75	15	178	41	18	82	26	49	128	16	36	65	19
Ppfia4	Endogenous	mRNA	100	100.46	4	53	6	5	28	9	19	69	7	58	16	6
Ppp3ca	Endogenous	mRNA	100	108.74	148	1691	130	150	519	150	329	1517	135	502	579	149
Ppp3cb	Endogenous	mRNA	100	68.41	68	379	77	86	355	68	187	366	72	265	259	82
Ppp3r1	Endogenous	mRNA	100	153.54	111	5698	89	97	999	96	255	4502	91	1239	1475	132
Ppp3r2	Endogenous	mRNA	100	120.85	10	72	3	18	13	12	7	109	6	57	21	5
Prdx1	Endogenous	mRNA	100	20.37	118	144	112	104	183	114	166	161	144	94	155	150
Prf1	Endogenous	mRNA	100	100.71	9	12	6	5	25	11	14	53	6	68	29	6
Prkaca	Endogenous	mRNA	100	35.6	187	168	209	186	363	225	459	232	194	174	264	259
Prkacb	Endogenous	mRNA	100	143.71	80	1608	94	88	216	107	191	1147	88	159	244	114
Prkar1a	Endogenous	mRNA	100	30.84	385	371	385	453	558	435	899	435	371	430	480	439
Prkar2a	Endogenous	mRNA	100	93.49	84	788	111	109	246	95	213	677	124	173	242	134
Prkar2b	Endogenous	mRNA	100	83.23	28	258	53	38	135	38	66	250	57	38	132	75
Prkce	Endogenous	mRNA	100	101.48	12	129	13	28	72	10	40	182	11	178	84	14
Prkcq	Endogenous	mRNA	100	71.65	9	22	4	3	15	2	12	28	8	32	19	10
Prkdc	Endogenous	mRNA	100	100.73	20	105	7	20	57	14	43	197	9	102	113	16
Pros1	Endogenous	mRNA	100	109.06	97	967	62	80	247	58	186	772	68	312	337	94
Psen2	Endogenous	mRNA	100	116.69	113	1156	106	77	292	98	172	1158	109	235	407	133
Psmb8	Endogenous	mRNA	100	42.12	157	286	126	143	228	151	207	466	181	213	236	195
Pten	Endogenous	mRNA	100	101.34	226	1745	144	237	471	134	403	1403	144	582	514	189
Ptger3	Endogenous	mRNA	100	69.43	14	14	5	25	6	6	17	39	10	23	12	5
Ptger4	Endogenous	mRNA	100	95.84	15	124	12	27	50	12	44	164	15	55	48	29
Ptgs2	Endogenous	mRNA	100	129.33	125	7982	299	197	3855	289	563	7395	221	1726	3928	283
Ptms	Endogenous	mRNA	100	62.29	797	2792	556	761	1798	593	1760	3073	611	1793	1595	730
Ptpn6	Endogenous	mRNA	100	92.42	102	797	82	98	315	117	205	808	125	220	348	140
Ptprc	Endogenous	mRNA	100	138.47	253	5618	150	194	1205	189	399	4042	203	1362	1448	226
Pttg1	Endogenous	mRNA	100	48.74	90	223	83	75	111	66	167	223	65	95	115	85
Ptx3	Endogenous	mRNA	91.67	70.65	34	1	186	29	143	158	68	74	159	20	101	192
Pycard	Endogenous	mRNA	100	71.67	15	48	10	14	17	10	22	58	11	41	21	10
Rab6b	Endogenous	mRNA	100	97.14	41	224	14	37	67	18	78	250	31	121	71	24
Rab7	Endogenous	mRNA	100	62.37	760	2761	514	788	1314	569	1648	2668	683	1159	1233	720
Rac1	Endogenous	mRNA	100	99.52	454	4680	411	500	1573	398	1053	3828	484	1527	1686	528
Rac2	Endogenous	mRNA	100	85.12	20	199	27	23	85	22	48	131	34	61	76	35
Rad1	Endogenous	mRNA	100	43.91	23	44	13	30	35	19	57	54	23	29	37	19
Rad17	Endogenous	mRNA	100	108.45	41	316	27	31	122	27	76	440	29	168	174	27
Rad50	Endogenous	mRNA	100	109.17	33	239	16	24	59	22	59	265	18	107	87	18
Rad51	Endogenous	mRNA	100	54.49	16	74	32	23	50	26	34	78	30	24	45	19
Rad51b	Endogenous	mRNA	100	72.36	11	60	7	12	24	18	20	47	9	22	23	12
Rad51c	Endogenous	mRNA	100	116.71	2	35	3	7	14	6	2	47	2	8	20	4
Rad9a	Endogenous	mRNA	100	50.05	62	150	38	56	82	45	97	150	34	117	70	64
Rag1	Endogenous	mRNA	91.67	90.1	8	25	1	11	8	4	9	43	4	15	14	10
Rala	Endogenous	mRNA	100	121.79	168	4094	100	124	1895	99	319	3804	98	1863	2019	129
Ralb	Endogenous	mRNA	100	71.56	163	661	114	160	239	126	308	704	139	281	310	158
Rapgef3	Endogenous	mRNA	100	59.39	23	64	20	38	46	8	50	87	13	49	46	21
Rb1cc1	Endogenous	mRNA	100	94.13	72	455	44	82	140	54	188	545	39	216	212	64
Rbfox3	Endogenous	mRNA	100	134.02	24	13	8	19	73	4	18	174	7	236	90	11
Rela	Endogenous	mRNA	100	99.51	102	862	76	103	482	66	214	1111	72	553	552	85
Relb	Endogenous	mRNA	100	80.66	100	515	54	125	231	51	209	506	56	402	255	75
Reln	Endogenous	mRNA	100	55.58	9	18	3	11	13	5	13	23	4	14	7	8
Rgl1	Endogenous	mRNA	100	75.58	68	211	22	63	60	41	113	232	43	121	77	32
Rhoa	Endogenous	mRNA	100	34.71	886	1572	732	935	1355	816	1888	1824	778	1111	1156	940
Ripk1	Endogenous	mRNA	100	72.4	46	247	40	58	125	54	116	255	45	104	115	47
Ripk2	Endogenous	mRNA	100	100.89	38	312	29	43	101	33	90	344	35	109	114	39
Rnf8	Endogenous	mRNA	100	112.37	36	609	29	39	251	44	88	671	41	355	275	38
Rpa1	Endogenous	mRNA	100	109.02	108	1311	124	118	338	101	304	1190	136	332	402	149
Rpl28	Endogenous	mRNA	100	111.65	1076	21526	1287	1168	12445	1273	2977	26145	1244	10561	15301	1596
Rpl29	Endogenous	mRNA	100	100.07	1071	10947	864	1168	12392	919	2497	15846	967	11988	12702	1237
Rpl36al	Endogenous	mRNA	100	104.77	257	3185	225	269	1429	250	614	3163	262	1139	1552	287
Rpl9	Endogenous	mRNA	100	33.49	990	794	949	1081	1456	967	2258	1015	921	1061	1114	1214
Rps10	Endogenous	mRNA	100	29.94	532	577	717	555	949	610	1289	845	635	543	752	776
Rps2	Endogenous	mRNA	100	92.64	2758	23541	2814	3071	16737	2727	6349	31970	2774	16011	19326	3533
Rps21	Endogenous	mRNA	100	108.1	1355	18593	1884	1598	7266	1696	3795	21990	1682	6233	10012	2014
Rps3	Endogenous	mRNA	100	64.82	19	71	13	24	39	20	44	81	13	36	28	20
Rps9	Endogenous	mRNA	100	69.75	1359	7574	1668	1659	3336	1496	3301	7209	1486	2783	3531	1777
Rrm2	Endogenous	mRNA	100	88.72	45	717	119	68	302	134	208	637	109	132	337	156
Rsad2	Endogenous	mRNA	100	48.79	39	19	10	43	16	10	41	20	20	34	24	16
Rtn4rl1	Endogenous	mRNA	100	106.48	39	504	17	39	329	29	77	617	36	344	356	40
S100a10	Endogenous	mRNA	100	106.93	395	7283	831	479	7368	660	1126	10502	693	3579	7110	834
S100b	Endogenous	mRNA	100	51.23	16	53	14	25	39	15	42	45	14	31	22	14
S1pr3	Endogenous	mRNA	91.67	81.42	8	1	9	18	30	12	12	63	15	43	31	16
S1pr4	Endogenous	mRNA	100	83.35	26	64	10	34	22	12	33	112	13	74	38	11
S1pr5	Endogenous	mRNA	91.67	69.17	6	1	5	11	9	5	19	26	8	11	9	7
Sall1	Endogenous	mRNA	100	118.34	58	672	25	69	158	23	127	627	28	309	202	32
Sell	Endogenous	mRNA	100	115.6	33	89	12	38	98	14	40	181	17	319	91	12
Serpina3n	Endogenous	mRNA	91.67	70.44	10	1	2	14	19	7	10	31	5	16	19	10
Serpine1	Endogenous	mRNA	100	70.26	1525	8370	1440	1998	3686	1321	5742	6338	1145	3837	3380	1534
Serpinf1	Endogenous	mRNA	100	98.54	202	3966	456	297	2079	397	987	3506	351	1186	1979	416
Serping1	Endogenous	mRNA	100	58.88	16	55	17	22	45	16	26	74	19	41	34	16
Sesn1	Endogenous	mRNA	100	78.64	22	176	22	29	82	38	49	137	32	48	60	41
Sesn2	Endogenous	mRNA	100	92.16	82	454	46	105	108	35	258	477	32	334	141	51
Setd1a	Endogenous	mRNA	100	53.08	96	232	54	111	142	92	199	286	72	121	119	74
Setd1b	Endogenous	mRNA	100	98.51	86	604	45	76	467	49	172	899	52	620	553	59
Setd2	Endogenous	mRNA	100	121.45	169	2369	86	162	637	89	362	1703	109	822	591	103
Setd7	Endogenous	mRNA	100	81.77	42	377	58	75	123	56	198	324	38	137	146	65
Setdb1	Endogenous	mRNA	100	62.95	25	117	27	23	43	24	74	100	39	48	57	25
Sftpd	Endogenous	mRNA	100	65.28	11	28	5	21	23	8	18	40	6	16	16	4
Sh2d1a	Endogenous	mRNA	100	106.13	10	31	4	5	37	6	17	59	7	94	50	3
Shank3	Endogenous	mRNA	100	61.99	10	24	2	8	9	7	18	23	5	12	15	5
Siglec1	Endogenous	mRNA	100	85.33	23	159	18	25	84	16	53	159	27	49	79	30
Siglecf	Endogenous	mRNA	100	92.34	27	163	16	32	52	16	40	153	16	67	49	28
Sin3a	Endogenous	mRNA	100	105.67	71	815	42	81	491	60	143	1087	56	693	580	62
Sirt1	Endogenous	mRNA	100	93.27	60	283	30	65	194	21	113	406	38	432	251	35
Slamf8	Endogenous	mRNA	100	67.52	92	219	28	82	162	64	98	338	73	255	233	72
Slamf9	Endogenous	mRNA	100	72.43	29	260	56	32	145	62	83	217	64	58	117	83
Slc10a6	Endogenous	mRNA	100	57.12	6	14	4	4	13	4	17	15	3	18	15	8
Slc17a6	Endogenous	mRNA	100	68.35	11	31	4	22	20	8	17	40	5	33	15	5
Slc17a7	Endogenous	mRNA	100	44.58	10	27	10	19	17	5	14	14	6	15	12	11
Slc1a3	Endogenous	mRNA	100	43.91	19	41	21	23	38	12	30	46	17	13	23	20
Slc2a1	Endogenous	mRNA	100	42.28	84	28	73	90	129	72	180	77	69	87	95	69
Slc2a5	Endogenous	mRNA	100	47.55	19	11	5	23	13	10	11	22	8	16	10	5
Slc44a1	Endogenous	mRNA	100	130.54	85	1793	92	86	464	107	167	1556	88	338	592	106
Slc6a1	Endogenous	mRNA	100	64.83	9	30	7	8	16	5	12	31	5	15	16	9
Slco2b1	Endogenous	mRNA	91.67	92.5	46	1	5	49	18	13	92	24	8	68	19	19
Slfn8	Endogenous	mRNA	100	72.9	67	148	15	60	104	42	73	233	32	197	131	37
Smarca4	Endogenous	mRNA	100	41.39	178	236	133	184	243	129	453	252	134	212	196	179
Smarca5	Endogenous	mRNA	91.67	55.07	278	1	154	304	280	166	524	173	165	326	202	196
Smarcd1	Endogenous	mRNA	100	79.39	30	201	19	36	78	22	77	166	30	129	89	37
Smc1a	Endogenous	mRNA	100	86.76	46	342	39	64	117	53	140	334	58	87	109	71
Snca	Endogenous	mRNA	100	89.7	8	22	3	4	41	2	16	40	4	33	42	5
Socs3	Endogenous	mRNA	100	95.31	39	192	29	24	77	22	42	232	35	67	81	27
Sod2	Endogenous	mRNA	100	104.92	85	720	53	88	241	65	146	734	57	284	259	70
Sox10	Endogenous	mRNA	100	45.93	18	38	12	21	19	14	21	41	10	29	23	13
Sox4	Endogenous	mRNA	100	71.65	201	360	79	250	218	68	668	272	104	408	179	90
Sox9	Endogenous	mRNA	100	112.37	46	829	56	63	341	45	152	940	33	461	450	33
Sphk1	Endogenous	mRNA	100	74.72	17	71	13	28	31	10	59	85	7	71	31	17
Spib	Endogenous	mRNA	100	99.85	15	40	3	9	32	9	10	68	10	85	24	9
Spint1	Endogenous	mRNA	100	84.5	28	30	4	29	20	11	21	48	5	84	27	8
Spp1	Endogenous	mRNA	100	100.61	10252	112927	7348	9508	61762	6896	33841	131358	6573	101090	76982	7709
Sqstm1	Endogenous	mRNA	100	66.44	2473	5913	819	2417	2353	981	4909	6481	1127	5281	2864	1253
Srgn	Endogenous	mRNA	100	82.58	225	1433	167	223	700	175	483	1357	186	879	700	189
Srxn1	Endogenous	mRNA	100	109.54	331	5652	238	308	3120	243	686	5464	273	3017	3375	348
St3gal6	Endogenous	mRNA	100	111.59	19	295	10	28	157	14	36	383	20	222	183	23
St8sia6	Endogenous	mRNA	100	66.24	18	45	7	23	23	9	13	37	3	40	18	11
Stat1	Endogenous	mRNA	100	32.66	45	82	41	50	68	47	110	109	69	72	81	69
Steap4	Endogenous	mRNA	100	69.31	27	36	7	18	20	11	18	55	3	43	25	8
Stmn1	Endogenous	mRNA	100	158.16	134	9352	249	146	1926	207	365	6747	212	831	2414	294
Stx18	Endogenous	mRNA	100	93.16	16	90	4	19	42	13	29	122	9	62	49	14
Sumo1	Endogenous	mRNA	100	27.72	151	231	146	175	247	128	312	227	145	174	184	181
Suv39h1	Endogenous	mRNA	100	71.7	24	153	30	35	79	29	58	131	36	45	67	25
Suv39h2	Endogenous	mRNA	100	138.28	18	450	10	12	122	15	29	389	10	149	111	14
Suz12	Endogenous	mRNA	100	108.82	112	1575	78	131	992	68	273	2103	76	1211	1195	111
Syk	Endogenous	mRNA	100	39.09	335	649	207	297	417	206	586	510	219	445	345	307
Syn2	Endogenous	mRNA	100	146.91	16	346	10	13	63	8	23	280	5	90	75	6
Syp	Endogenous	mRNA	100	54.55	12	33	12	16	25	14	25	41	10	45	24	10
Tarbp2	Endogenous	mRNA	100	42.8	76	44	43	83	73	51	154	56	52	88	63	62
Tbc1d4	Endogenous	mRNA	100	101.21	12	107	5	16	56	9	23	130	6	78	54	12
Tbr1	Endogenous	mRNA	91.67	77.29	19	1	3	19	22	5	18	27	9	45	16	7
Tbx21	Endogenous	mRNA	100	93.08	16	76	6	22	40	14	13	91	10	29	31	6
Tcirg1	Endogenous	mRNA	100	44.41	629	1227	301	569	580	402	1068	1141	433	741	545	547
Tcl1	Endogenous	mRNA	100	122.98	12	139	7	12	57	7	16	230	14	150	56	17
Tet1	Endogenous	mRNA	100	76.04	10	39	7	15	21	7	15	54	11	41	18	8
Tfg	Endogenous	mRNA	100	41.72	230	407	159	232	361	180	576	362	199	301	266	195
Tgfa	Endogenous	mRNA	100	88.07	45	5	3	32	28	11	86	14	17	43	18	14
Tgfb1	Endogenous	mRNA	100	40.7	397	1028	352	413	799	354	767	969	402	647	689	427
Tgfbr1	Endogenous	mRNA	100	79.76	627	2368	251	615	877	286	1305	2531	281	1973	1109	301
Tgm1	Endogenous	mRNA	100	41.75	10	13	4	10	12	4	8	10	4	8	4	7
Tgm2	Endogenous	mRNA	100	80.26	328	1334	135	328	620	159	718	1274	127	1328	632	162
Tie1	Endogenous	mRNA	100	43.4	12	16	6	16	15	5	16	12	2	13	9	9
Timeless	Endogenous	mRNA	100	91.98	14	138	13	23	71	19	25	156	17	65	69	29
Timp1	Endogenous	mRNA	100	74.42	123	1335	350	196	931	295	595	1276	251	315	762	336
Tle3	Endogenous	mRNA	100	87.19	67	320	41	52	115	42	136	375	44	143	138	54
Tlr2	Endogenous	mRNA	100	56.97	124	167	34	103	100	47	184	197	59	255	111	59
Tlr4	Endogenous	mRNA	100	90.36	49	252	33	29	91	42	77	264	37	52	103	55
Tlr7	Endogenous	mRNA	100	146.84	201	3140	67	142	373	79	297	2918	103	808	687	125
Tm4sf1	Endogenous	mRNA	100	111.95	258	4615	388	349	1846	325	941	5298	270	1655	2495	357
Tmc7	Endogenous	mRNA	100	86.25	14	50	2	13	28	4	20	74	9	38	38	10
Tmcc3	Endogenous	mRNA	100	53.01	109	142	31	98	81	36	198	96	55	105	70	51
Tmem100	Endogenous	mRNA	100	112.48	17	130	13	10	102	9	19	249	13	174	116	12
Tmem119	Endogenous	mRNA	100	100.88	59	311	20	59	144	16	131	395	22	454	211	26
Tmem144	Endogenous	mRNA	100	77.36	29	132	16	33	35	15	52	96	17	55	49	22
Tmem173	Endogenous	mRNA	100	95.53	18	196	16	32	98	19	37	226	23	101	128	29
Tmem204	Endogenous	mRNA	100	50.99	20	17	7	19	19	6	35	25	7	22	11	13
Tmem206	Endogenous	mRNA	100	96.19	218	2003	216	214	935	187	494	2053	204	791	1038	217
Tmem37	Endogenous	mRNA	100	52.14	118	366	94	149	149	90	314	286	91	223	154	134
Tmem64	Endogenous	mRNA	100	77.5	118	475	68	107	183	84	280	534	83	178	173	111
Tmem88b	Endogenous	mRNA	100	73.48	14	36	5	15	30	10	19	51	6	44	40	3
Tnf	Endogenous	mRNA	100	31.39	258	609	331	243	450	351	349	582	376	234	430	445
Tnfrsf10b	Endogenous	mRNA	100	136.24	71	2489	77	74	654	60	213	1976	59	676	749	87
Tnfrsf11b	Endogenous	mRNA	100	88.18	12	37	5	13	29	5	13	67	8	58	36	7
Tnfrsf12a	Endogenous	mRNA	100	75.11	529	2043	335	548	758	359	1266	2253	354	788	738	457
Tnfrsf13c	Endogenous	mRNA	100	114.63	4	31	5	3	13	2	2	43	4	16	8	5
Tnfrsf17	Endogenous	mRNA	100	73.15	12	36	8	19	22	7	12	57	9	44	22	13
Tnfrsf1a	Endogenous	mRNA	100	82.53	164	1286	205	183	774	187	356	1326	209	514	735	251
Tnfrsf1b	Endogenous	mRNA	100	106.05	489	4110	262	415	1123	283	760	3884	277	2006	1693	351
Tnfrsf25	Endogenous	mRNA	100	56.55	13	15	8	12	12	8	11	30	4	21	12	5
Tnfrsf4	Endogenous	mRNA	100	78.08	17	50	9	18	23	9	32	62	6	66	24	9
Tnfsf10	Endogenous	mRNA	100	107.33	12	37	5	14	52	12	23	76	5	129	42	7
Tnfsf12	Endogenous	mRNA	100	103.8	148	1250	84	115	400	95	266	1230	105	526	535	128
Tnfsf13b	Endogenous	mRNA	100	79.23	20	73	10	21	33	11	37	93	8	64	32	16
Tnfsf4	Endogenous	mRNA	100	98.06	11	37	6	14	34	7	10	72	5	73	24	8
Tnfsf8	Endogenous	mRNA	100	69.52	5	9	2	2	8	3	6	16	2	13	11	4
Top2a	Endogenous	mRNA	100	133.58	50	1936	106	62	813	85	135	1949	86	239	871	99
Topbp1	Endogenous	mRNA	100	39.83	35	129	66	48	113	61	117	118	60	51	92	76
Tpd52	Endogenous	mRNA	100	97.02	421	4582	457	435	2380	436	937	4730	451	2113	2589	502
Tpsb2	Endogenous	mRNA	100	60.87	8	19	7	12	12	5	13	9	4	29	14	6
Tradd	Endogenous	mRNA	100	49.4	32	31	26	37	47	30	45	98	26	47	34	28
Traf1	Endogenous	mRNA	100	64.2	15	2	9	11	15	11	25	45	14	30	36	19
Traf2	Endogenous	mRNA	100	61.04	91	201	25	70	116	33	163	184	44	143	104	36
Traf3	Endogenous	mRNA	100	84.97	72	265	40	62	87	26	139	312	33	134	88	43
Traf6	Endogenous	mRNA	100	167.9	39	1423	24	44	125	25	85	1011	16	245	202	22
Trat1	Endogenous	mRNA	100	99.44	14	48	3	16	19	4	7	79	8	53	30	8
Trem1	Endogenous	mRNA	100	79.85	15	67	16	22	16	10	28	78	11	31	25	13
Trem2	Endogenous	mRNA	100	73.15	1379	6712	1414	1294	2562	1471	3050	7314	1424	2330	3116	1820
Trem3	Endogenous	mRNA	100	155.7	42	488	10	11	69	8	13	514	5	205	68	6
Trim47	Endogenous	mRNA	100	133.1	139	2128	91	146	435	113	284	1717	113	321	494	138
Trp53	Endogenous	mRNA	100	35.5	72	152	66	96	112	67	162	133	52	88	104	83
Trp53bp2	Endogenous	mRNA	100	95.21	48	352	18	56	107	20	105	285	30	216	141	29
Trp73	Endogenous	mRNA	100	119.88	26	180	12	33	64	16	21	279	11	182	58	10
Trpa1	Endogenous	mRNA	66.67	70.71	3	1	1	5	4	1	6	8	1	6	9	3
Trpm4	Endogenous	mRNA	100	45.39	26	41	13	23	39	19	52	46	15	26	29	15
Tspan18	Endogenous	mRNA	100	116.94	14	290	27	24	152	9	30	388	14	145	217	13
Ttr	Endogenous	mRNA	100	99.68	244	436	43	246	249	65	329	707	63	1195	334	80
Tubb3	Endogenous	mRNA	100	47.68	18	35	19	15	26	15	63	45	29	25	30	27
Tubb4a	Endogenous	mRNA	100	84.99	18	43	6	12	22	8	14	62	5	34	14	8
Txnrd1	Endogenous	mRNA	100	34.56	1061	914	889	1097	1654	994	2395	1076	997	1105	1269	1175
Tyrobp	Endogenous	mRNA	100	48.26	2090	6886	2684	2008	3699	2484	5208	6931	2338	2747	3775	2949
Ugt8a	Endogenous	mRNA	100	47.01	22	8	5	22	12	6	15	9	8	16	12	10
Ulk1	Endogenous	mRNA	100	68.03	94	176	33	109	85	38	261	160	45	142	44	51
Ung	Endogenous	mRNA	100	55.38	12	57	26	19	47	14	30	71	20	29	36	26
Uty	Endogenous	mRNA	100	124.89	14	39	4	9	28	3	13	43	7	117	29	2
Vamp7	Endogenous	mRNA	100	136.35	94	3082	77	96	835	63	248	2537	66	896	1004	73
Vav1	Endogenous	mRNA	100	42.77	386	167	168	341	354	225	670	236	250	393	295	315
Vegfa	Endogenous	mRNA	100	127.58	48	1565	63	78	512	67	159	1543	52	484	612	80
Vim	Endogenous	mRNA	100	114.16	4933	143056	6526	5533	171410	6281	21413	217660	5776	115107	171932	7546
Vps4a	Endogenous	mRNA	100	73.08	76	336	64	66	107	50	146	272	54	121	110	79
Vps4b	Endogenous	mRNA	100	125.33	140	2583	99	140	676	91	294	2199	107	821	910	130
Was	Endogenous	mRNA	100	20.43	71	90	84	74	131	103	120	84	114	79	111	114
Wdr5	Endogenous	mRNA	100	104.9	46	505	38	70	338	44	114	813	46	407	399	55
Xcl1	Endogenous	mRNA	100	107.9	10	30	6	6	34	5	13	69	6	95	36	10
Xiap	Endogenous	mRNA	100	75.01	149	677	82	187	499	107	311	862	116	519	510	140
Xrcc6	Endogenous	mRNA	100	50.79	24	90	22	29	48	23	40	63	29	40	41	25
Zbp1	Endogenous	mRNA	100	42.93	34	26	13	28	32	14	43	41	11	38	20	17
Zfp367	Endogenous	mRNA	100	133.21	77	1524	40	83	377	45	145	1422	53	498	457	52
Aars	Housekeeping	mRNA	100	78.98	308	1060	125	313	233	128	709	923	140	497	290	167
Asb10	Housekeeping	mRNA	100	57.55	13	32	7	21	21	10	25	45	5	38	24	16
Ccdc127	Housekeeping	mRNA	100	40.34	67	125	49	70	102	63	163	124	45	99	88	64
Cnot10	Housekeeping	mRNA	100	35.5	45	99	27	52	74	42	85	90	48	75	59	50
Csnk2a2	Housekeeping	mRNA	100	42.39	122	230	70	131	196	86	246	237	77	175	141	103
Fam104a	Housekeeping	mRNA	100	84.37	63	272	34	86	91	37	132	327	33	111	99	53
Gusb	Housekeeping	mRNA	100	110.9	464	6833	527	430	2385	491	1180	6354	546	1897	2970	624
Lars	Housekeeping	mRNA	100	41.69	125	102	76	120	151	79	273	101	89	137	115	130
Mto1	Housekeeping	mRNA	100	108.07	29	339	17	32	83	19	60	280	31	143	119	35
Supt7l	Housekeeping	mRNA	100	112.6	43	751	16	33	609	22	88	952	24	790	678	32
Tada2b	Housekeeping	mRNA	100	38.85	51	60	22	61	61	24	89	67	28	57	58	37
Tbp	Housekeeping	mRNA	100	47.35	23	42	22	28	55	35	52	80	24	37	41	16
Xpnpep1	Housekeeping	mRNA	100	43.21	121	282	90	115	235	107	268	291	108	160	170	135
NEG_A	Negative	SYSTEM	100	29.78	24	15	29	45	25	28	32	25	30	33	14	28
NEG_B	Negative	SYSTEM	100	34.16	11	12	11	9	20	13	10	18	13	9	7	7
NEG_C	Negative	SYSTEM	75	98.66	1	14	1	1	21	4	3	26	2	16	19	4
NEG_D	Negative	SYSTEM	100	34.87	9	3	6	4	3	6	9	7	7	9	7	5
NEG_E	Negative	SYSTEM	100	23.41	11	11	7	17	8	13	9	13	13	13	13	11
NEG_F	Negative	SYSTEM	100	30.77	19	24	17	18	22	24	23	34	17	16	13	11
NEG_G	Negative	SYSTEM	50	92.1	1	6	1	1	1	1	3	8	3	10	5	1
NEG_H	Negative	SYSTEM	91.67	45.92	6	6	7	4	9	6	4	7	1	2	5	3
POS_A	Positive	SYSTEM	100	30.56	29610	5896	38742	35966	25146	37055	35866	23043	29257	32511	25202	32035
POS_B	Positive	SYSTEM	100	28.69	9714	1972	11541	11622	8902	11293	11621	7671	9714	10731	8235	9694
POS_C	Positive	SYSTEM	100	28.77	2617	573	3177	3219	2372	3084	3082	2003	2515	2905	2265	2658
POS_D	Positive	SYSTEM	100	28.98	652	144	763	739	566	803	803	525	656	706	511	713
POS_E	Positive	SYSTEM	100	29.03	78	23	119	105	85	95	101	87	83	71	64	87
POS_F	Positive	SYSTEM	100	26.77	71	25	75	78	52	80	91	62	59	73	49	73

## Sheet: Normalized data
Probe Name	Class Name	Analyte Type	% Samples above Threshold	%CV	20220617_Rasmus_1_01.RCC	20220617_Rasmus_2_02.RCC	20220617_Rasmus_3_03.RCC	20220617_Rasmus_4_04.RCC	20220617_Rasmus_5_05.RCC	20220617_Rasmus_6_06.RCC	20220617_Rasmus_7_07.RCC	20220617_Rasmus_8_08.RCC	20220617_Rasmus_9_09.RCC	20220617_Rasmus_10_10.RCC	20220617_Rasmus_11_11.RCC	20220617_Rasmus_12_12.RCC
	Prov:				1	2	3	4	5	6	7	8	9	10	11	12
					Adult	P-ERK1/2 High	P-ERK1/2 LOW	Adult	P-ERK1/2 High	P-ERK1/2 LOW	P-ERK1/2 High	P-ERK1/2 High	P-ERK1/2 LOW	Adult	Excluded due to low RIN score (Adult)	P-ERK1/2 LOW
AI464131	Endogenous	mRNA	100	79.51	56.72	102.25	40.66	39.59	122.94	17.53	227.95	129.23	48.15	37.06	83.77	16.41
Abcc3	Endogenous	mRNA	100	47.66	263.19	664.64	223.62	299.28	800.54	347.07	746.75	747.52	294.27	301.44	676.37	344.59
Abcc8	Endogenous	mRNA	100	46.06	68.07	18.26	27.11	23.29	27.88	35.06	25.83	21.54	21.4	37.06	17.84	41.02
Abl1	Endogenous	mRNA	100	29	176.97	253.19	267.67	218.93	418.85	252.42	175.18	274.94	238.09	212.49	402.57	283.05
Adamts16	Endogenous	mRNA	100	60.79	29.5	10.96	3.39	9.32	6.43	3.51	14.6	15.2	8.03	12.35	11.63	20.51
Ago4	Endogenous	mRNA	100	66.36	20.42	88.86	20.33	20.96	97.21	35.06	52.78	97.56	37.45	14.82	77.57	24.61
Agt	Endogenous	mRNA	100	24.14	27.23	20.69	33.88	16.3	21.44	35.06	30.32	24.07	29.43	27.18	24.05	16.41
Ak1	Endogenous	mRNA	100	45.21	914.36	558.73	891.11	1215.73	231.58	904.49	480.61	452.31	909.56	803	220.29	1099.4
Akt1	Endogenous	mRNA	100	80.68	1102.68	7183.18	1372.24	1384.59	6650.16	1416.34	6963.26	8283.53	1211.86	1037.73	6088.91	1727.05
Akt2	Endogenous	mRNA	100	48.14	263.19	158.25	210.07	220.09	65.04	241.9	106.68	106.43	248.79	237.2	42.66	336.38
Aldh1l1	Endogenous	mRNA	100	45.79	34.03	91.3	50.82	68.71	107.21	56.09	58.39	89.96	37.45	19.77	122.55	73.84
Ambra1	Endogenous	mRNA	100	25.76	213.28	130.25	172.8	221.25	273.04	252.42	120.15	150.77	216.69	242.14	266.83	176.4
Amigo2	Endogenous	mRNA	100	83.56	49.92	76.69	6.78	33.77	172.97	21.03	177.42	115.3	29.43	51.89	164.44	20.51
Anapc15	Endogenous	mRNA	100	92.9	260.92	751.06	247.34	167.69	1485.28	294.49	796.15	907.16	259.49	195.19	1979.48	221.52
Anxa1	Endogenous	mRNA	100	110.68	603.52	9458.27	2117.65	1096.96	14366	2184.1	2496.26	10659.1	1923.46	437.33	19158.7	3023.36
Apc	Endogenous	mRNA	100	49.98	224.62	104.69	206.68	252.7	46.46	203.34	88.71	111.49	160.51	242.14	33.35	246.13
Apex1	Endogenous	mRNA	100	32.33	167.9	101.03	132.14	149.06	79.34	136.73	93.2	122.9	165.86	175.43	85.32	229.73
Apoe	Endogenous	mRNA	100	55.03	2940.48	1062.69	2212.52	3955.8	627.56	2254.22	1421.62	838.74	2223.08	3177.43	590.28	2978.23
Arc	Endogenous	mRNA	100	81.34	58.99	115.64	47.44	64.05	309.49	49.08	300.94	190.05	45.48	93.89	302.51	45.12
Arhgap24	Endogenous	mRNA	100	132.49	158.82	727.93	67.76	165.36	2052.8	84.14	1249.82	923.63	96.31	145.78	3215.88	110.76
Arid1a	Endogenous	mRNA	100	70.14	186.05	506.39	159.25	258.52	914.9	238.39	605.26	662.63	168.54	187.78	945.53	221.52
Asb2	Endogenous	mRNA	100	35.25	43.11	42.6	40.66	18.63	47.17	28.05	42.67	58.28	26.75	44.47	44.99	12.31
Ash2l	Endogenous	mRNA	100	45.71	117.98	203.29	159.25	172.35	375.97	199.83	212.23	262.27	179.24	192.72	504.18	213.32
Asph	Endogenous	mRNA	100	33.84	560.42	536.82	996.14	514.71	681.88	1146.39	435.7	658.83	1096.83	652.29	517.36	881.98
Atf3	Endogenous	mRNA	100	49.1	1191.17	855.75	1521.32	1088.8	321.64	1742.37	600.77	667.7	1570.34	1497.29	255.97	1657.31
Atg14	Endogenous	mRNA	100	39.87	117.98	94.95	54.21	136.25	103.64	73.62	152.72	78.55	50.83	101.3	145.82	36.92
Atg3	Endogenous	mRNA	100	89.9	417.48	1981.73	501.46	542.66	3084.21	536.38	2144.79	2426.27	377.2	543.57	4090.04	426.63
Atg5	Endogenous	mRNA	100	75.61	231.43	688.98	304.94	258.52	1272.99	343.57	844.44	940.1	296.95	306.38	1632.76	274.85
Atg7	Endogenous	mRNA	100	28.43	149.75	118.08	155.86	174.67	283.76	192.82	156.09	181.18	139.11	180.37	286.22	176.4
Atg9a	Endogenous	mRNA	100	123.92	72.6	303.1	128.75	103.64	842.71	147.24	244.8	380.09	112.36	101.3	1497.79	151.78
Atm	Endogenous	mRNA	100	24.99	65.8	85.21	91.48	65.21	136.52	94.66	75.24	102.63	74.91	106.24	132.64	110.76
Atp6v0e	Endogenous	mRNA	100	50.39	505.96	359.1	643.77	507.72	122.94	690.64	224.59	283.8	647.4	442.27	83	693.28
Atp6v1a	Endogenous	mRNA	100	31.1	1522.42	950.7	1626.35	1593.03	818.4	2082.43	888.23	945.17	1653.27	1630.72	905.97	1562.96
Atr	Endogenous	mRNA	100	32.85	90.76	87.64	91.48	81.51	147.24	105.17	108.92	117.83	85.61	98.83	213.31	114.86
Axl	Endogenous	mRNA	100	90.37	678.4	4757.14	819.95	1050.38	6355.68	876.45	3482.19	5612.73	799.88	558.4	6800.96	1156.83
B3gnt5	Endogenous	mRNA	100	48.94	29.5	40.17	16.94	19.8	51.46	24.54	56.15	51.95	18.73	24.71	60.5	16.41
Bad	Endogenous	mRNA	100	36.67	179.24	188.68	223.62	168.85	428.14	248.91	185.28	267.33	189.94	172.95	413.43	270.75
Bag3	Endogenous	mRNA	100	46.45	215.54	338.4	237.18	242.22	585.39	234.89	282.98	420.64	230.07	153.19	639.92	324.08
Bag4	Endogenous	mRNA	100	116.71	79.41	348.14	60.99	87.34	1009.25	87.64	505.32	391.5	72.23	91.42	1197.62	90.25
Bak1	Endogenous	mRNA	100	58.95	453.78	786.36	603.11	420.38	1540.32	659.09	609.75	1088.34	521.66	323.67	1836.76	648.15
Bard1	Endogenous	mRNA	100	68.58	18.15	37.74	81.32	39.59	15.01	66.61	8.98	27.87	53.5	17.3	5.43	57.43
Bax	Endogenous	mRNA	100	29.05	131.6	132.68	193.13	150.22	154.39	206.84	72.99	125.43	216.69	128.48	158.23	233.83
Bbc3	Endogenous	mRNA	100	67.27	104.37	23.13	64.38	71.03	15.72	94.66	21.34	17.74	56.18	88.95	8.53	110.76
Bcas1	Endogenous	mRNA	100	51.35	20.42	18.26	16.94	25.62	15.72	7.01	47.16	8.87	21.4	39.53	20.94	28.72
Bcl10	Endogenous	mRNA	100	71.67	376.64	1969.56	481.13	454.15	1990.62	553.91	1911.22	2463.01	500.26	452.15	1563.73	586.62
Bcl2	Endogenous	mRNA	100	17.88	79.41	88.86	77.93	104.8	141.52	87.64	106.68	96.29	90.96	93.89	117.9	106.66
Bcl2a1a	Endogenous	mRNA	100	42.24	1733.43	1425.44	2669.93	1608.17	1049.27	2888.76	947.75	1458.3	2854.43	1929.68	936.22	3072.58
Bcl2l1	Endogenous	mRNA	100	39.16	492.35	385.88	542.12	447.17	235.16	687.13	221.22	312.94	634.02	533.69	239.68	726.1
Bcl2l11	Endogenous	mRNA	100	63.79	136.13	46.26	159.25	124.6	19.3	108.68	34.81	27.87	133.76	123.54	13.96	69.74
Bcl2l2	Endogenous	mRNA	100	41.8	167.9	108.34	169.41	135.08	49.32	161.27	59.52	74.75	120.38	145.78	50.42	184.6
Bdnf	Endogenous	mRNA	100	117.06	65.8	416.31	84.71	89.67	984.94	56.09	464.89	548.6	74.91	44.47	1300	118.97
Becn1	Endogenous	mRNA	100	50.16	358.48	687.76	403.2	428.53	1183.65	529.37	677.12	993.31	454.78	422.5	1336.46	459.45
Bid	Endogenous	mRNA	100	42.04	165.63	165.55	179.58	137.41	334.51	150.75	229.08	220.45	163.19	160.6	446.78	237.93
Bik	Endogenous	mRNA	100	46.66	22.69	21.91	30.49	16.3	29.31	49.08	17.97	26.61	26.75	22.24	40.33	65.64
Bin1	Endogenous	mRNA	100	47.54	694.28	396.83	579.39	670.75	176.55	792.31	290.84	314.21	625.99	674.52	90.75	767.12
Birc2	Endogenous	mRNA	100	18.2	122.52	71.82	84.71	112.96	80.05	91.15	90.96	72.22	96.31	101.3	109.37	73.84
Birc3	Endogenous	mRNA	100	62.83	99.83	234.94	115.2	100.15	277.33	101.67	434.57	261	77.58	106.24	210.98	82.04
Birc5	Endogenous	mRNA	100	56.65	47.65	116.86	125.36	52.4	190.13	150.75	33.69	107.69	104.33	32.12	233.47	151.78
Blk	Endogenous	mRNA	100	73.62	49.92	103.47	71.15	29.11	125.08	28.05	260.52	105.16	61.53	64.24	75.24	49.23
Blm	Endogenous	mRNA	100	98.87	56.72	580.64	27.11	74.53	416.71	45.58	572.69	557.47	61.53	51.89	328.88	73.84
Blnk	Endogenous	mRNA	100	19.12	1154.86	682.89	813.18	980.51	844.14	1013.17	1235.22	846.34	850.71	1210.68	978.88	746.61
Bmi1	Endogenous	mRNA	100	72.46	111.18	315.28	54.21	83.84	328.08	31.55	453.66	339.55	96.31	148.25	314.14	86.15
Bnip3	Endogenous	mRNA	100	47.37	383.44	247.11	426.92	464.63	99.35	417.19	204.37	216.65	411.98	427.45	69.03	562.01
Bnip3l	Endogenous	mRNA	100	82.64	442.43	1317.1	399.81	539.16	2420.9	396.15	1867.43	1946.09	366.5	580.63	3116.59	484.07
Bok	Endogenous	mRNA	100	47.36	63.53	64.52	60.99	73.36	27.88	73.62	26.95	32.94	80.26	17.3	26.37	90.25
Bola2	Endogenous	mRNA	100	26.36	819.07	676.81	1084.24	852.41	829.13	1146.39	556.97	696.84	1080.78	805.47	861.76	1411.17
Braf	Endogenous	mRNA	100	13.93	215.54	166.77	169.41	208.44	211.57	147.24	184.16	174.84	139.11	175.43	205.55	168.19
Brca1	Endogenous	mRNA	100	95.88	38.57	305.54	47.44	40.76	449.59	31.55	240.31	359.82	45.48	42	404.12	69.74
Brd2	Endogenous	mRNA	100	78.2	739.66	2757.14	643.77	859.4	3423.72	715.18	4248.03	3500.67	617.97	820.3	3322.92	582.52
Brd3	Endogenous	mRNA	100	18.95	133.86	115.64	125.36	110.63	156.53	122.7	84.22	106.43	112.36	108.71	169.09	143.58
Brd4	Endogenous	mRNA	100	66.37	301.76	1273.28	352.38	386.61	1181.5	301.5	1177.95	1107.34	299.62	321.2	1367.48	332.28
Btk	Endogenous	mRNA	100	23.93	204.2	164.33	179.58	149.06	180.84	259.43	102.19	169.78	267.52	175.43	190.81	209.21
C1qa	Endogenous	mRNA	100	23.21	2159.98	1542.3	1724.61	2379.07	3064.91	1984.27	2575.99	2106.99	1706.77	2406.54	3133.66	1841.91
C1qb	Endogenous	mRNA	100	41.47	2858.8	3690.8	3594.92	3339.78	7526.46	4017.63	3825.81	5055.26	3675.71	3226.84	8836.29	3696.12
C1qc	Endogenous	mRNA	100	15.55	2611.49	3272.05	2629.27	2794.79	4104.89	3249.86	3378.88	3500.67	2712.64	2764.81	3886.82	3162.83
C3	Endogenous	mRNA	100	51.57	77.14	31.65	33.88	62.88	52.18	42.07	89.83	36.74	80.26	103.77	38.01	8.2
C3ar1	Endogenous	mRNA	100	67.57	2611.49	6932.42	4906.17	2369.75	14524	5584.71	4863.39	9821.65	5141.71	3224.37	16980.7	5324.71
C4a	Endogenous	mRNA	100	36.82	43.11	36.52	16.94	22.13	14.3	38.56	26.95	26.61	37.45	24.71	14.74	20.51
C5ar1	Endogenous	mRNA	100	55.4	800.92	1565.42	2205.74	709.18	761.94	2538.19	394.15	1184.63	2102.7	849.95	874.17	2371.1
C6	Endogenous	mRNA	100	45.49	29.5	8.52	20.33	15.14	14.3	10.52	25.83	10.14	21.4	17.3	4.65	24.61
Cables1	Endogenous	mRNA	100	60.17	113.44	32.87	44.05	94.32	12.15	70.12	61.76	24.07	85.61	118.6	19.39	49.23
Calcoco2	Endogenous	mRNA	100	77.18	22.69	58.43	16.94	30.28	57.18	28.05	148.23	63.35	16.05	32.12	38.78	45.12
Calr	Endogenous	mRNA	100	33.96	5717.6	4317.7	6390.22	6642.29	2351.57	7306.05	3209.32	3665.38	6214.46	5712.45	2987.06	7195.34
Camk4	Endogenous	mRNA	100	76.79	40.84	68.17	3.39	29.11	71.48	31.55	153.84	49.41	16.05	54.36	65.16	24.61
Casp1	Endogenous	mRNA	100	74.53	86.22	402.92	176.19	119.94	711.19	234.89	243.67	513.13	181.91	150.72	791.95	188.7
Casp2	Endogenous	mRNA	100	24.27	106.64	68.17	67.76	97.82	65.76	101.67	55.02	68.42	90.96	101.3	66.71	114.86
Casp3	Endogenous	mRNA	100	32.7	108.91	91.3	142.31	126.93	112.93	164.77	75.24	96.29	144.46	54.36	127.98	196.91
Casp4	Endogenous	mRNA	100	48.98	88.49	55.99	115.2	85.01	16.44	122.7	48.29	63.35	107.01	84.01	10.08	82.04
Casp6	Endogenous	mRNA	100	35.75	72.6	169.2	108.42	92	209.43	101.67	175.18	187.51	98.98	91.42	197.02	123.07
Casp7	Endogenous	mRNA	100	60.11	77.14	250.76	98.26	53.57	345.23	101.67	249.29	329.42	93.63	96.36	295.53	155.89
Casp8	Endogenous	mRNA	100	41.9	292.69	192.33	362.54	284.14	84.34	276.96	138.12	153.3	307.65	254.49	86.1	340.49
Casp9	Endogenous	mRNA	100	46.47	152.02	82.78	145.69	152.55	40.74	157.76	59.52	74.75	173.89	138.36	29.47	172.29
Cass4	Endogenous	mRNA	100	26.45	27.23	23.13	30.49	43.09	47.89	21.03	37.06	30.41	40.13	42	41.89	24.61
Ccl2	Endogenous	mRNA	100	109.3	319.91	4883.73	1273.98	281.81	8119	1367.25	1248.69	6275.37	1329.57	506.51	10438.8	1653.2
Ccl3	Endogenous	mRNA	100	41.56	1338.64	2393.18	1907.58	968.86	4210.67	2583.76	2132.44	3134.52	2180.28	1660.37	3616.12	1517.83
Ccl4	Endogenous	mRNA	100	43.24	242.77	222.76	494.68	172.35	294.48	525.87	151.59	196.38	476.18	249.55	321.9	479.96
Ccl5	Endogenous	mRNA	100	62.18	152.02	107.12	77.93	138.58	117.22	87.64	360.46	111.49	82.93	210.02	93.85	53.33
Ccl7	Endogenous	mRNA	100	80.37	56.72	135.12	237.18	23.29	74.34	189.31	13.48	115.3	192.61	37.06	48.87	319.98
Ccng2	Endogenous	mRNA	100	34.74	176.97	92.51	88.09	194.47	80.77	168.28	102.19	87.42	107.01	143.31	86.1	90.25
Ccni	Endogenous	mRNA	100	57.9	408.4	1149.11	501.46	599.72	1563.9	431.21	1402.53	1334.13	395.93	521.34	1759.97	570.21
Ccr2	Endogenous	mRNA	100	38.55	56.72	28	30.49	22.13	54.32	42.07	49.41	29.14	13.38	39.53	21.72	36.92
Ccr5	Endogenous	mRNA	100	37.14	224.62	132.68	227.01	189.81	85.06	213.85	110.05	124.16	214.02	256.96	76.79	246.13
Cd109	Endogenous	mRNA	100	85.73	238.23	2281.19	426.92	320.24	1960.6	399.66	1055.55	2001.83	350.45	130.95	1715.75	471.76
Cd14	Endogenous	mRNA	100	38.11	669.32	780.28	1216.38	647.46	1610.36	1353.23	518.79	946.44	1123.58	775.83	1783.24	1345.54
Cd163	Endogenous	mRNA	100	45.11	40.84	75.47	37.27	24.45	62.9	31.55	59.52	72.22	26.75	19.77	47.32	24.61
Cd19	Endogenous	mRNA	100	32.95	40.84	15.82	30.49	17.47	32.16	35.06	24.7	17.74	42.8	37.06	27.15	20.51
Cd209e	Endogenous	mRNA	100	41.27	54.45	15.82	27.11	25.62	22.16	31.55	25.83	22.81	29.43	49.42	13.96	36.92
Cd244	Endogenous	mRNA	100	39.53	49.92	85.21	71.15	51.24	155.1	91.15	104.43	129.23	88.28	61.77	163.66	86.15
Cd24a	Endogenous	mRNA	100	48.28	315.38	636.64	325.27	430.86	851.28	319.03	673.76	666.43	264.84	281.67	975.78	336.38
Cd300lf	Endogenous	mRNA	100	27.02	45.38	41.39	67.76	71.03	40.03	45.58	52.78	51.95	58.85	54.36	27.92	77.94
Cd33	Endogenous	mRNA	100	54.78	213.28	76.69	118.59	188.65	37.17	136.73	115.66	53.21	125.73	234.72	25.6	143.58
Cd36	Endogenous	mRNA	100	66.45	415.21	1678.63	2575.06	626.5	969.93	2850.2	314.42	1403.82	2415.7	447.21	1374.47	3084.89
Cd3d	Endogenous	mRNA	100	57.1	27.23	47.47	27.11	11.64	62.9	31.55	81.97	22.81	21.4	32.12	32.58	20.51
Cd3e	Endogenous	mRNA	100	139.5	40.84	111.99	30.49	24.45	800.54	7.01	364.95	149.5	37.45	74.12	593.38	12.31
Cd3g	Endogenous	mRNA	100	59.08	43.11	28	13.55	12.81	57.18	21.03	83.1	36.74	24.08	49.42	36.46	16.41
Cd40	Endogenous	mRNA	100	41.15	68.07	28	64.38	46.58	31.45	35.06	29.2	11.4	45.48	61.77	34.13	36.92
Cd44	Endogenous	mRNA	100	42.09	24.96	29.21	10.16	20.96	41.46	21.03	34.81	24.07	24.08	24.71	55.07	20.51
Cd47	Endogenous	mRNA	100	63.03	140.67	143.64	430.31	178.17	132.95	494.32	80.85	134.3	414.65	247.08	132.64	496.37
Cd6	Endogenous	mRNA	100	43.24	20.42	6.09	13.55	4.66	10.01	24.54	14.6	16.47	8.03	17.3	13.96	20.51
Cd68	Endogenous	mRNA	100	48.2	7605.32	14533.1	10490	8226.01	27877.2	11197.5	16872	23411.3	10430.6	9008.47	24870.7	10813.5
Cd69	Endogenous	mRNA	100	67.02	38.57	68.17	37.27	22.13	120.08	42.07	157.21	82.35	26.75	37.06	133.41	49.23
Cd70	Endogenous	mRNA	100	73.45	34.03	41.39	10.16	23.29	97.92	31.55	108.92	40.54	18.73	17.3	72.14	28.72
Cd72	Endogenous	mRNA	100	88.62	81.68	1488.73	447.25	101.31	1443.82	424.2	265.01	1635.67	387.9	79.07	1230.19	496.37
Cd74	Endogenous	mRNA	100	94.27	476.47	790.02	243.95	359.83	724.06	294.49	2355.9	855.21	251.47	632.52	446	114.86
Cd83	Endogenous	mRNA	100	127.79	705.62	833.84	470.97	739.46	4734.6	469.77	2158.26	1289.79	462.81	938.9	7644.88	422.53
Cd84	Endogenous	mRNA	100	63.84	1150.33	4329.87	2104.1	1491.72	6043.33	2257.72	3386.74	5278.25	2027.79	1358.93	7564.21	2170.09
Cd86	Endogenous	mRNA	100	59.62	233.7	254.41	176.19	235.23	583.25	168.28	719.8	444.71	149.81	328.61	511.93	110.76
Cd8a	Endogenous	mRNA	100	49.94	27.23	17.04	33.88	11.64	16.44	24.54	29.2	17.74	8.03	24.71	2.33	12.31
Cd8b1	Endogenous	mRNA	100	52.62	22.69	17.04	16.94	17.47	40.74	31.55	50.53	22.81	5.35	22.24	21.72	12.31
Cdc25a	Endogenous	mRNA	100	91.46	74.87	506.39	121.98	78.02	634	101.67	455.91	577.74	88.28	64.24	807.46	90.25
Cdc7	Endogenous	mRNA	100	66.65	56.72	107.12	77.93	37.26	223.01	73.62	162.82	122.9	40.13	37.06	208.65	49.23
Cdk20	Endogenous	mRNA	100	35.37	81.68	48.69	88.09	62.88	34.31	59.6	29.2	34.21	58.85	71.65	34.13	61.53
Cdkn1a	Endogenous	mRNA	100	41.06	1331.84	1995.12	2032.94	1787.5	3837.57	1942.2	2001.05	2826.64	1899.38	1151.38	4305.67	2375.2
Cdkn1c	Endogenous	mRNA	100	70	52.18	57.21	50.82	36.1	165.83	70.12	57.27	70.95	42.8	51.89	221.84	82.04
Ceacam3	Endogenous	mRNA	100	74.52	45.38	59.65	30.49	18.63	122.94	24.54	168.44	59.55	29.43	42	86.87	36.92
Cflar	Endogenous	mRNA	100	31.97	508.23	494.22	335.44	469.29	705.47	347.07	815.24	573.94	318.35	496.63	577.86	303.57
Ch25h	Endogenous	mRNA	100	81.74	70.34	157.03	20.33	37.26	235.16	28.05	242.55	212.85	40.13	46.94	149.7	36.92
Chek1	Endogenous	mRNA	100	27.23	36.3	48.69	44.05	31.44	50.75	45.58	24.7	20.27	37.45	24.71	44.99	36.92
Chek2	Endogenous	mRNA	100	78.41	54.45	489.35	101.65	83.84	305.92	84.14	390.78	418.1	82.93	74.12	231.92	106.66
Chn2	Endogenous	mRNA	100	17.76	68.07	53.56	67.76	76.86	61.47	73.62	48.29	49.41	80.26	66.71	49.64	57.43
Chst8	Endogenous	mRNA	100	41.63	93.02	34.08	60.99	50.07	30.02	35.06	58.39	30.41	72.23	81.54	39.56	90.25
Chuk	Endogenous	mRNA	100	54.39	224.62	579.43	254.12	249.2	821.26	322.53	613.12	661.36	275.54	284.14	941.65	303.57
Cidea	Endogenous	mRNA	100	41.41	6.81	10.96	16.94	13.97	10.01	21.03	22.46	13.94	24.08	4.94	17.06	12.31
Cideb	Endogenous	mRNA	100	87.34	31.76	70.6	13.55	15.14	76.48	14.02	165.07	64.62	40.13	39.53	48.09	12.31
Cks1b	Endogenous	mRNA	100	73.67	279.07	1405.96	332.05	259.68	1527.45	382.13	844.44	1413.95	342.42	234.72	1518.74	463.55
Clcf1	Endogenous	mRNA	100	62.06	108.91	175.29	111.81	114.12	423.14	175.29	94.33	215.39	149.81	116.13	449.88	180.5
Cldn5	Endogenous	mRNA	100	83.81	68.07	80.34	47.44	36.1	120.08	35.06	290.84	107.69	26.75	111.19	86.87	28.72
Clec7a	Endogenous	mRNA	100	87.06	680.67	2919.04	1365.46	740.62	6209.15	1640.71	1912.34	4591.54	1444.6	929.01	7822.51	1735.25
Clic4	Endogenous	mRNA	100	65.74	537.73	2054.77	1162.17	720.82	3087.78	1009.67	1189.18	2269.17	1064.73	548.51	3889.92	1620.39
Cln3	Endogenous	mRNA	100	28.73	274.54	157.03	220.24	246.87	152.96	290.98	188.65	117.83	246.12	323.67	203.22	172.29
Clstn1	Endogenous	mRNA	100	35.69	215.54	167.98	203.29	229.41	127.23	312.01	119.03	157.11	200.64	219.9	116.35	344.59
Cnn2	Endogenous	mRNA	100	31.71	664.78	1213.63	1212.99	1013.11	1290.86	1153.4	658.03	1266.98	1072.75	496.63	1453.58	1702.43
Cnp	Endogenous	mRNA	100	39.15	133.86	131.47	210.07	130.42	83.63	252.42	83.1	101.36	219.37	160.6	82.22	155.89
Cntnap2	Endogenous	mRNA	100	48.19	63.53	21.91	20.33	62.88	30.73	35.06	75.24	26.61	18.73	54.36	35.68	32.82
Coa5	Endogenous	mRNA	100	93.47	245.04	1253.8	450.64	307.43	2821.89	455.75	1454.19	2005.63	342.42	536.16	3289.56	406.12
Col6a3	Endogenous	mRNA	100	35.42	58.99	71.82	54.21	46.58	127.23	84.14	110.05	81.09	58.85	54.36	117.9	61.53
Cotl1	Endogenous	mRNA	100	26.91	3276.28	2340.83	4174.31	3325.8	2650.34	4473.38	2113.35	2305.91	3999.41	3419.56	3032.82	4844.75
Cox5b	Endogenous	mRNA	100	62.72	1386.29	4727.92	1653.46	1446.31	6189.14	1798.47	4133.49	5636.81	1623.84	1408.35	5812.78	1948.57
Cp	Endogenous	mRNA	100	30.2	86.22	99.82	121.98	73.36	126.51	122.7	50.53	84.89	131.08	98.83	135.74	172.29
Cpa3	Endogenous	mRNA	91.67	68.67	6.81	4.87	13.55	3.49	12.15	21.03	5.61	10.14	8.03	4.94	1	20.51
Creb1	Endogenous	mRNA	100	129.97	88.49	217.89	118.59	85.01	927.76	73.62	294.21	299.01	90.96	153.19	1399.29	82.04
Crebbp	Endogenous	mRNA	100	34.23	435.63	382.23	328.66	485.6	628.28	357.59	550.23	410.5	353.12	466.98	909.07	385.61
Crem	Endogenous	mRNA	100	40.08	68.07	31.65	60.99	33.77	25.73	49.08	29.2	20.27	32.1	32.12	27.92	57.43
Crip1	Endogenous	mRNA	100	58.03	197.39	842.36	1043.58	229.41	1087.16	939.55	214.48	998.38	1043.32	210.02	1121.6	1554.75
Cryba4	Endogenous	mRNA	100	56.9	31.76	17.04	6.78	11.64	7.15	14.02	13.48	20.27	37.45	39.53	13.19	24.61
Csf1	Endogenous	mRNA	100	147.31	841.76	6656.09	1287.53	1248.34	19859	1437.37	3968.42	9126.08	1294.79	741.23	33231.5	1780.37
Csf1r	Endogenous	mRNA	100	27.13	1828.73	1838.09	2602.17	1654.75	1498.14	2801.12	1194.79	1682.55	2640.41	2053.22	1972.5	2937.21
Csf2rb	Endogenous	mRNA	100	27.7	306.3	328.67	450.64	253.86	380.97	462.76	223.46	363.62	387.9	301.44	484.01	586.62
Csf3r	Endogenous	mRNA	100	38	156.55	75.47	121.98	147.89	56.47	98.16	137	65.88	131.08	182.84	50.42	127.17
Csk	Endogenous	mRNA	100	25.89	265.46	254.41	352.38	277.15	248.02	319.03	178.55	245.79	350.45	256.96	297.08	479.96
Cst7	Endogenous	mRNA	100	52.28	52.18	21.91	10.16	36.1	32.16	24.54	37.06	19	16.05	46.94	29.47	4.1
Ctse	Endogenous	mRNA	100	87.8	68.07	69.39	27.11	52.4	97.92	21.03	262.76	73.48	26.75	93.89	66.71	28.72
Ctsf	Endogenous	mRNA	100	31.31	152.02	181.37	149.08	255.02	225.87	143.74	172.93	192.58	144.46	123.54	335.08	201.01
Ctss	Endogenous	mRNA	100	23.61	3730.05	4171.62	5177.23	4300.49	6836	6022.93	3758.43	5233.91	5278.15	4089.14	7506.81	5734.94
Ctsw	Endogenous	mRNA	100	62.92	111.18	47.47	27.11	73.36	55.04	38.56	151.59	36.74	45.48	74.12	41.11	20.51
Cx3cl1	Endogenous	mRNA	100	39.23	54.45	36.52	71.15	50.07	22.16	45.58	20.21	31.67	42.8	49.42	29.47	73.84
Cx3cr1	Endogenous	mRNA	100	45.56	77.14	142.42	128.75	72.2	246.59	206.84	95.45	152.04	173.89	106.24	283.89	98.45
Cxcl10	Endogenous	mRNA	100	43.42	97.56	34.08	60.99	51.24	61.47	63.1	60.64	34.21	64.2	128.48	48.09	41.02
Cxcl9	Endogenous	mRNA	100	68.09	43.11	45.04	10.16	12.81	63.61	21.03	113.42	50.68	16.05	42	35.68	41.02
Cycs	Endogenous	mRNA	100	67.42	20.42	28	13.55	17.47	49.32	10.52	69.62	22.81	18.73	22.24	30.25	8.2
Cyp27a1	Endogenous	mRNA	100	66.99	56.72	73.04	50.82	64.05	226.58	56.09	149.35	112.76	53.5	76.59	245.88	65.64
Cyp7b1	Endogenous	mRNA	100	39.82	36.3	23.13	23.72	25.62	35.74	14.02	25.83	32.94	21.4	59.3	37.23	20.51
Cytip	Endogenous	mRNA	100	57.65	79.41	85.21	138.92	44.25	52.18	115.69	38.18	84.89	115.03	81.54	60.5	237.93
Dab2	Endogenous	mRNA	100	47.36	181.51	288.5	443.86	179.33	193.7	480.29	110.05	202.72	420	165.54	225.72	438.94
Dapk1	Endogenous	mRNA	100	33.98	142.94	182.59	254.12	168.85	102.93	231.38	79.73	165.97	246.12	175.43	161.34	291.26
Ddb2	Endogenous	mRNA	91.67	56.86	63.53	15.82	33.88	31.44	15.72	56.09	20.21	21.54	34.78	44.47	1	41.02
Ddx58	Endogenous	mRNA	100	57.99	127.06	427.27	115.2	105.97	413.85	140.23	355.97	400.37	128.41	148.25	442.9	168.19
Dicer1	Endogenous	mRNA	100	51.54	120.25	294.58	118.59	159.54	403.13	133.22	239.18	362.36	125.73	133.42	439.02	229.73
Dlg1	Endogenous	mRNA	100	87.95	163.36	765.67	186.35	258.52	1196.51	175.29	732.15	847.61	187.26	210.02	1497.79	147.68
Dlg4	Endogenous	mRNA	100	43.51	152.02	372.49	166.02	187.48	450.3	182.3	318.91	388.96	176.56	143.31	383.95	196.91
Dlx1	Endogenous	mRNA	100	78.25	13.61	64.52	37.27	17.47	73.62	21.03	115.66	77.29	13.38	32.12	28.7	12.31
Dlx2	Endogenous	mRNA	100	50.49	31.76	15.82	6.78	12.81	26.45	7.01	26.95	11.4	21.4	32.12	15.51	36.92
Dna2	Endogenous	mRNA	100	25.97	43.11	24.35	44.05	32.61	34.31	56.09	23.58	32.94	45.48	34.59	35.68	28.72
Dnmt1	Endogenous	mRNA	100	33.61	77.14	171.64	166.02	83.84	198.7	192.82	77.48	153.3	165.86	101.3	204	196.91
Dnmt3a	Endogenous	mRNA	100	77.17	163.36	389.53	101.65	136.25	711.19	133.22	663.65	590.41	101.66	160.6	581.74	114.86
Dnmt3b	Endogenous	mRNA	100	27.82	29.5	34.08	20.33	30.28	32.16	31.55	32.56	20.27	24.08	37.06	19.39	12.31
Dock1	Endogenous	mRNA	100	85.24	86.22	887.4	186.35	132.75	949.21	147.24	597.4	988.25	179.24	118.6	758.59	168.19
Dock2	Endogenous	mRNA	100	16.33	676.13	576.99	765.74	616.02	969.93	729.2	598.52	727.25	810.58	748.65	923.03	705.59
Dot1l	Endogenous	mRNA	100	22.53	245.04	133.9	196.52	243.38	179.41	224.37	161.7	135.57	227.39	276.73	172.97	201.01
Dst	Endogenous	mRNA	100	21.13	208.74	172.85	125.36	211.94	254.46	122.7	176.3	201.45	160.51	205.07	233.47	180.5
Duoxa1	Endogenous	mRNA	100	36.22	45.38	28	27.11	22.13	12.15	31.55	25.83	12.67	32.1	39.53	20.94	36.92
Dusp7	Endogenous	mRNA	100	78.1	158.82	1199.02	416.75	160.7	1485.99	452.25	619.85	1560.92	350.45	175.43	1244.15	377.41
E2f1	Endogenous	mRNA	100	70.53	56.72	394.4	128.75	78.02	411.7	150.75	148.23	437.11	115.03	56.83	389.38	180.5
Eed	Endogenous	mRNA	100	43.51	265.46	172.85	281.22	244.54	64.33	297.99	124.64	126.7	240.77	271.79	54.3	233.83
Eef2k	Endogenous	mRNA	100	58.4	152.02	333.54	101.65	175.84	534.64	115.69	459.28	426.97	155.16	163.07	415.75	164.09
Egfr	Endogenous	mRNA	100	87.85	158.82	523.43	115.2	181.66	783.38	84.14	650.17	501.73	104.33	91.42	957.94	114.86
Egr1	Endogenous	mRNA	100	33.14	478.74	819.23	941.93	423.88	919.9	1195.47	407.62	808.33	1094.15	592.99	871.06	1005.05
Ehmt2	Endogenous	mRNA	100	21.49	401.59	496.65	660.71	561.29	556.8	627.53	339.12	492.86	585.87	452.15	616.65	763.02
Eif1	Endogenous	mRNA	100	44.21	1903.6	3858.78	1778.82	2033.21	4497.29	1921.17	4764.57	4872.81	1741.55	1988.98	3587.42	2006
Emcn	Endogenous	mRNA	100	48.87	127.06	144.86	67.76	111.79	183.69	42.07	181.91	154.57	77.58	88.95	273.81	102.56
Emp1	Endogenous	mRNA	100	91.25	526.38	3191.71	1013.08	611.36	5543.71	964.09	2085.27	4053.08	909.56	444.74	6332.47	1337.33
Enpp6	Endogenous	mRNA	100	52.88	6.81	28	27.11	13.97	46.46	14.02	17.97	49.41	21.4	24.71	45.76	20.51
Entpd2	Endogenous	mRNA	100	49.05	43.11	25.56	27.11	18.63	48.6	17.53	49.41	29.14	10.7	49.42	23.27	12.31
Eomes	Endogenous	mRNA	100	73.59	13.61	41.39	13.55	6.99	45.74	28.05	87.59	49.41	18.73	22.24	48.09	8.2
Ep300	Endogenous	mRNA	100	63.86	322.18	960.43	342.21	286.47	1312.31	343.57	1197.04	1095.94	345.1	378.03	1285.26	352.79
Epcam	Endogenous	mRNA	100	49.63	36.3	77.91	27.11	36.1	43.6	17.53	46.04	67.15	24.08	34.59	35.68	12.31
Epg5	Endogenous	mRNA	100	79.22	108.91	376.14	81.32	111.79	338.8	80.63	560.34	430.77	85.61	88.95	188.48	98.45
Epsti1	Endogenous	mRNA	100	56.12	13.61	19.48	20.33	10.48	40.74	21.03	23.58	19	13.38	4.94	44.99	16.41
Erbb3	Endogenous	mRNA	100	111.21	38.57	65.73	13.55	17.47	280.19	24.54	161.7	55.75	18.73	56.83	261.4	32.82
Ercc2	Endogenous	mRNA	100	36.37	149.75	91.3	101.65	139.74	50.03	175.29	83.1	72.22	131.08	148.25	58.17	131.27
Esam	Endogenous	mRNA	100	66.71	47.65	186.24	47.44	34.93	181.55	45.58	241.43	186.25	66.88	56.83	130.31	77.94
Ets2	Endogenous	mRNA	100	115.42	147.48	2664.63	233.79	242.22	3803.26	266.44	1469.91	2646.73	286.25	296.49	4909.91	319.98
Exo1	Endogenous	mRNA	100	56.67	9.08	18.26	30.49	10.48	35.02	14.02	10.11	31.67	5.35	17.3	24.05	41.02
Ezh1	Endogenous	mRNA	100	35.75	99.83	31.65	98.26	78.02	47.89	84.14	49.41	38.01	64.2	84.01	47.32	90.25
Ezh2	Endogenous	mRNA	100	34.22	113.44	132.68	155.86	146.73	235.87	192.82	86.47	133.03	165.86	86.48	259.07	155.89
F3	Endogenous	mRNA	100	68.31	642.1	1655.5	1192.66	964.2	3177.84	1037.71	1181.32	2198.21	984.47	654.76	4315.76	1452.19
Fa2h	Endogenous	mRNA	100	44.28	13.61	9.74	10.16	4.66	8.58	10.52	6.74	13.94	10.7	14.82	9.31	24.61
Fabp5	Endogenous	mRNA	100	64.39	1558.73	8265.34	3062.97	1951.7	8798.03	2906.29	5600.03	10128.3	2921.31	1618.36	9096.14	4159.68
Fadd	Endogenous	mRNA	100	24.9	63.53	35.3	37.27	40.76	32.16	35.06	37.06	34.21	29.43	56.83	41.11	41.02
Fancc	Endogenous	mRNA	100	27.41	36.3	35.3	50.82	43.09	40.74	66.61	31.44	43.08	34.78	34.59	57.4	65.64
Fancd2	Endogenous	mRNA	100	65.02	22.69	98.6	50.82	22.13	130.09	38.56	28.07	95.02	40.13	27.18	110.14	45.12
Fancg	Endogenous	mRNA	100	42.4	31.76	53.56	50.82	34.93	27.88	63.1	22.46	29.14	42.8	61.77	31.03	86.15
Fas	Endogenous	mRNA	100	25.5	24.96	35.3	57.6	47.74	66.47	52.59	43.79	39.28	40.13	46.94	51.19	65.64
Fasl	Endogenous	mRNA	100	54.76	11.34	10.96	13.55	4.66	15.72	3.51	5.61	17.74	2.68	12.35	22.49	16.41
Fbln5	Endogenous	mRNA	100	35.91	77.14	165.55	111.81	165.36	237.3	105.17	178.55	177.38	117.71	88.95	248.21	151.78
Fcer1g	Endogenous	mRNA	100	39.95	1590.49	2947.04	2741.08	1779.35	5096.98	2762.56	2304.24	3987.19	2712.64	1885.21	5251.2	3002.84
Fcgr1	Endogenous	mRNA	100	35.93	161.09	130.25	247.34	132.75	130.8	290.98	102.19	134.3	259.49	212.49	138.07	258.44
Fcgr2b	Endogenous	mRNA	100	54.43	397.06	604.99	931.77	603.21	195.13	827.36	243.67	494.12	810.58	343.44	165.99	1082.99
Fcgr3	Endogenous	mRNA	100	78.42	147.48	555.08	487.91	220.09	1445.25	536.38	303.19	979.38	422.68	205.07	1659.13	512.78
Fcrla	Endogenous	mRNA	100	46.63	9.08	6.09	20.33	8.15	12.15	14.02	13.48	7.6	16.05	12.35	2.33	20.51
Fcrlb	Endogenous	mRNA	100	32.99	11.34	9.74	23.72	8.15	17.15	17.53	10.11	17.74	18.73	12.35	21.72	20.51
Fcrls	Endogenous	mRNA	100	78.3	601.26	131.47	172.8	851.25	225.15	87.64	541.25	152.04	131.08	563.34	224.17	155.89
Fdxr	Endogenous	mRNA	100	56.67	29.5	37.74	20.33	15.14	85.77	21.03	47.16	62.08	18.73	27.18	59.73	32.82
Fen1	Endogenous	mRNA	100	97.58	97.56	524.65	159.25	64.05	991.38	136.73	459.28	772.86	168.54	93.89	1272.08	209.21
Fgd2	Endogenous	mRNA	100	50.48	36.3	31.65	30.49	29.11	106.5	35.06	60.64	55.75	21.4	34.59	64.38	49.23
Fgf13	Endogenous	mRNA	100	35.39	122.52	141.2	84.71	123.44	232.3	122.7	160.58	159.64	152.49	123.54	286.22	139.48
Fgl2	Endogenous	mRNA	100	79.58	47.65	231.28	84.71	66.38	307.35	52.59	414.36	250.86	61.53	66.71	301.73	69.74
Fkbp5	Endogenous	mRNA	100	82.76	140.67	507.61	111.81	138.58	602.55	94.66	821.98	582.81	66.88	138.36	549.17	118.97
Flt1	Endogenous	mRNA	100	89.02	63.53	152.16	30.49	45.42	235.16	31.55	400.88	202.72	32.1	88.95	228.04	53.33
Fos	Endogenous	mRNA	100	56.89	426.55	2015.82	1114.73	329.55	2270.09	1503.98	394.15	1747.17	1316.19	424.97	2097.38	1550.65
Foxp3	Endogenous	mRNA	91.67	68.12	6.81	13.39	10.16	8.15	4.29	28.05	15.72	12.67	13.38	7.41	1	4.1
Fpr1	Endogenous	mRNA	100	44.96	47.65	10.96	16.94	23.29	17.87	31.55	25.83	20.27	21.4	24.71	13.96	12.31
Fscn1	Endogenous	mRNA	100	55.06	673.86	1189.28	1758.5	1119.08	578.24	1542.54	448.05	961.64	1631.87	555.93	681.03	2535.19
Fyn	Endogenous	mRNA	100	33.58	167.9	175.29	206.68	239.89	105.07	224.37	121.28	154.57	214.02	180.37	115.57	328.18
Gadd45a	Endogenous	mRNA	100	93.27	751	102.25	203.29	1092.3	55.75	276.96	387.41	119.1	219.37	664.64	55.85	242.03
Gadd45g	Endogenous	mRNA	100	18.75	229.16	232.5	301.55	294.62	318.78	322.53	214.48	255.93	270.19	294.02	308.71	414.33
Gal3st1	Endogenous	mRNA	100	89.31	58.99	146.07	30.49	18.63	110.07	42.07	268.38	96.29	29.43	51.89	64.38	32.82
Gba	Endogenous	mRNA	100	11.58	789.57	625.68	843.67	968.86	842.71	816.85	836.58	695.57	826.63	887.01	951.73	795.84
Gbp2	Endogenous	mRNA	100	45.96	27.23	31.65	13.55	18.63	66.47	56.09	53.9	51.95	24.08	42	47.32	20.51
Gclc	Endogenous	mRNA	100	40.53	390.25	746.19	379.48	442.51	978.51	354.08	845.56	800.73	441.41	410.15	957.16	459.45
Gdpd2	Endogenous	mRNA	100	48.8	9.08	10.96	30.49	11.64	12.87	31.55	19.09	11.4	21.4	19.77	13.96	36.92
Gja1	Endogenous	mRNA	100	61.28	265.46	921.48	325.27	316.74	1080.72	371.61	574.94	931.23	329.05	197.66	1116.17	344.59
Gjb1	Endogenous	mRNA	100	77.5	58.99	99.82	30.49	26.78	134.38	42.07	245.92	105.16	37.45	88.95	106.27	16.41
Gna15	Endogenous	mRNA	100	58.31	183.78	58.43	105.04	186.32	51.46	94.66	131.38	41.81	77.58	237.2	47.32	90.25
Gpr183	Endogenous	mRNA	100	36.48	131.6	157.03	213.46	110.63	89.35	238.39	86.47	108.96	200.64	158.13	96.18	217.42
Gpr34	Endogenous	mRNA	100	50.41	79.41	80.34	71.15	97.82	180.12	63.1	174.05	92.49	48.15	93.89	189.26	45.12
Gpr62	Endogenous	mRNA	100	44.82	20.42	19.48	13.55	8.15	30.73	7.01	30.32	24.07	16.05	19.77	27.15	8.2
Gpr84	Endogenous	mRNA	100	29.99	192.86	115.64	118.59	130.42	186.55	112.19	214.48	125.43	112.36	222.37	173.75	94.35
Grap	Endogenous	mRNA	100	48.13	117.98	144.86	84.71	118.78	285.91	150.75	380.67	229.32	112.36	185.31	245.88	127.17
Gria1	Endogenous	mRNA	100	39.34	40.84	25.56	27.11	12.81	16.44	38.56	16.84	21.54	42.8	39.53	20.17	41.02
Gria2	Endogenous	mRNA	100	62.11	18.15	21.91	3.39	9.32	20.01	24.54	43.79	22.81	5.35	22.24	13.19	8.2
Gria4	Endogenous	mRNA	100	46.44	38.57	13.39	33.88	12.81	11.44	17.53	28.07	19	10.7	24.71	13.19	16.41
Grin2a	Endogenous	mRNA	100	44.28	36.3	25.56	30.49	17.47	22.87	35.06	31.44	21.54	37.45	39.53	1.55	53.33
Grin2b	Endogenous	mRNA	100	35.74	38.57	25.56	20.33	10.48	18.58	17.53	17.97	15.2	13.38	27.18	26.37	24.61
Grm2	Endogenous	mRNA	100	50.63	58.99	9.74	23.72	19.8	22.87	31.55	17.97	15.2	32.1	39.53	17.06	24.61
Grm3	Endogenous	mRNA	100	42	45.38	21.91	10.16	17.47	21.44	17.53	30.32	12.67	26.75	32.12	24.82	16.41
Grn	Endogenous	mRNA	100	40.42	5445.33	2856.96	5234.83	5416.08	1634.66	5917.76	2973.51	2594.78	5235.34	5843.4	1741.35	5890.83
Gsn	Endogenous	mRNA	100	92.63	757.81	2043.82	1521.32	1112.09	5471.52	1381.28	1139.77	2897.59	1286.77	605.34	7773.64	1919.85
Gstm1	Endogenous	mRNA	100	53.3	45.38	92.51	57.6	40.76	134.38	59.6	105.56	95.02	26.75	56.83	151.25	36.92
Gzma	Endogenous	mRNA	100	53.26	22.69	9.74	20.33	8.15	7.15	7.01	6.74	11.4	8.03	12.35	8.53	24.61
Gzmb	Endogenous	mRNA	100	45.1	43.11	23.13	23.72	12.81	38.6	35.06	62.88	19	18.73	39.53	21.72	32.82
H2-T23	Endogenous	mRNA	100	50.12	299.49	222.76	284.61	216.6	807.68	305	343.62	358.56	256.82	271.79	657.76	315.87
H2afx	Endogenous	mRNA	100	65.82	220.08	962.87	430.31	197.96	1265.85	431.21	501.95	1192.23	342.42	190.25	944.75	438.94
Hat1	Endogenous	mRNA	100	71.84	217.81	1270.84	443.86	267.83	1663.26	410.18	896.09	1680.02	417.33	298.96	1416.35	479.96
Hcar2	Endogenous	mRNA	100	67.38	131.6	110.77	60.99	86.17	233.01	101.67	385.16	143.17	82.93	140.83	240.45	28.72
Hdac1	Endogenous	mRNA	100	28.43	224.62	243.46	230.4	218.93	380.97	241.9	167.32	247.06	262.17	170.48	409.55	283.05
Hdac2	Endogenous	mRNA	100	35.13	174.7	186.24	199.91	202.62	86.49	283.97	102.19	144.44	230.07	143.31	114.02	262.54
Hdac4	Endogenous	mRNA	100	35.41	72.6	43.82	77.93	92	38.6	59.6	50.53	44.34	90.96	88.95	32.58	94.35
Hdac6	Endogenous	mRNA	100	35.63	34.03	29.21	37.27	55.9	84.34	42.07	32.56	46.88	45.48	54.36	68.26	77.94
Hdc	Endogenous	mRNA	100	105.17	20.42	36.52	6.78	4.66	48.6	14.02	119.03	46.88	16.05	14.82	25.6	8.2
Hells	Endogenous	mRNA	100	29.1	90.76	144.86	105.04	61.72	138.66	122.7	55.02	121.63	104.33	64.24	114.02	127.17
Hif1a	Endogenous	mRNA	100	37.8	1291	664.64	643.77	1462.61	1067.14	739.72	1633.86	732.32	658.1	1462.7	1251.14	607.13
Hilpda	Endogenous	mRNA	100	39.76	77.14	105.9	172.8	76.86	115.08	171.78	50.53	103.89	160.51	86.48	141.95	213.32
Hira	Endogenous	mRNA	100	40.96	97.56	147.29	166.02	112.96	243.73	136.73	159.46	162.17	96.31	103.77	313.37	135.37
Hist1h1d	Endogenous	mRNA	100	27.65	36.3	30.43	37.27	37.26	72.91	52.59	41.55	39.28	58.85	39.53	62.05	45.12
Hmgb1	Endogenous	mRNA	100	95.65	394.79	594.03	342.21	333.05	2023.5	403.16	679.37	891.96	329.05	350.85	2603.11	418.43
Hmox1	Endogenous	mRNA	100	49.48	12925.9	7819.81	14145.9	12079.3	2481.66	16165.2	6082.89	5989.03	14320.3	13646.1	1830.55	14206.1
Homer1	Endogenous	mRNA	100	71.84	90.76	135.12	111.81	87.34	352.38	80.63	206.62	217.92	96.31	108.71	446.78	69.74
Hpgds	Endogenous	mRNA	100	79.66	315.38	451.61	369.32	323.73	1431.67	483.8	491.84	728.52	382.55	442.27	1963.19	377.41
Hprt	Endogenous	mRNA	100	38.5	111.18	116.86	216.85	130.42	102.93	189.31	106.68	101.36	155.16	165.54	72.91	262.54
Hps4	Endogenous	mRNA	100	92.28	58.99	293.36	40.66	92	222.29	56.09	508.69	368.69	58.85	69.18	141.95	65.64
Hrk	Endogenous	mRNA	100	56.66	22.69	17.04	23.72	9.32	27.88	45.58	23.58	13.94	8.03	24.71	38.78	4.1
Hsd11b1	Endogenous	mRNA	100	64.44	90.76	25.56	47.44	31.44	19.3	38.56	41.55	15.2	16.05	32.12	20.17	16.41
Hspb1	Endogenous	mRNA	100	25.75	642.1	483.26	579.39	1059.69	594.68	645.06	565.95	501.73	628.67	568.28	641.47	914.8
Hus1	Endogenous	mRNA	100	26.07	88.49	68.17	67.76	81.51	89.35	122.7	69.62	48.15	72.23	108.71	58.17	86.15
Icam2	Endogenous	mRNA	100	28.33	65.8	47.47	91.48	39.59	80.05	70.12	55.02	62.08	69.55	44.47	101.61	82.04
Ifi30	Endogenous	mRNA	100	29.5	1236.54	1179.55	1297.7	1396.23	2114.27	1412.83	1391.3	1488.7	1375.05	1237.86	2716.35	1353.74
Ifih1	Endogenous	mRNA	100	92.39	90.76	465	60.99	69.87	618.27	87.64	632.21	497.92	72.23	98.83	703.52	69.74
Ifitm2	Endogenous	mRNA	100	50.16	401.59	859.4	735.25	329.55	1396.65	652.08	400.88	1160.56	599.24	318.73	1318.62	959.93
Ifitm3	Endogenous	mRNA	100	56.05	462.85	1864.87	1233.32	494.91	2499.53	1128.86	744.5	2067.72	1086.13	452.15	2341.71	1288.11
Ifnar1	Endogenous	mRNA	100	13.76	553.61	833.84	704.75	629.99	590.39	788.8	585.04	633.49	786.51	649.82	777.21	750.71
Ifnar2	Endogenous	mRNA	100	25.44	347.14	226.41	311.72	384.28	199.42	424.2	235.81	205.25	323.7	405.21	273.81	336.38
Igf1	Endogenous	mRNA	100	89.93	238.23	1291.54	819.95	359.83	2839.04	708.17	571.57	1739.57	700.9	185.31	3643.26	1210.16
Igf1r	Endogenous	mRNA	100	78.75	270	1330.49	203.29	378.46	1301.58	255.92	1485.63	1502.64	259.49	227.31	826.08	332.28
Igf2r	Endogenous	mRNA	100	16.66	340.33	298.23	406.59	422.71	443.15	364.6	290.84	366.16	414.65	360.73	471.6	500.47
Igsf10	Endogenous	mRNA	100	51.98	20.42	17.04	6.78	15.14	37.17	10.52	40.43	12.67	24.08	17.3	38.78	20.51
Igsf6	Endogenous	mRNA	100	18.99	353.95	261.72	332.05	387.78	461.74	410.18	334.63	278.74	387.9	471.92	487.89	385.61
Ikbkb	Endogenous	mRNA	100	30.06	204.2	206.94	213.46	225.91	405.27	280.46	214.48	272.4	197.96	192.72	411.1	233.83
Ikbke	Endogenous	mRNA	100	26.01	61.26	42.6	88.09	67.54	72.91	87.64	44.92	57.01	93.63	49.42	74.46	86.15
Ikbkg	Endogenous	mRNA	100	48.14	279.07	142.42	243.95	292.29	82.2	280.46	162.82	122.9	275.54	316.26	7.76	274.85
Il10rb	Endogenous	mRNA	100	65.14	782.77	1883.13	891.11	804.67	3142.82	992.14	2261.57	2658.13	869.44	896.89	3879.06	877.88
Il15ra	Endogenous	mRNA	100	39.95	22.69	23.13	20.33	8.15	25.73	31.55	14.6	21.54	21.4	17.3	31.8	45.12
Il1a	Endogenous	mRNA	100	100.83	154.28	228.85	74.54	154.88	325.22	87.64	1027.48	387.7	80.26	239.67	307.16	73.84
Il1b	Endogenous	mRNA	100	41.83	72.6	98.6	67.76	33.77	111.5	49.08	108.92	70.95	34.78	59.3	127.21	53.33
Il1r1	Endogenous	mRNA	100	23.6	72.6	28	47.44	59.39	68.62	52.59	44.92	55.75	40.13	54.36	63.6	65.64
Il1r2	Endogenous	mRNA	91.67	48.02	22.69	6.09	20.33	15.14	9.29	21.03	17.97	12.67	13.38	24.71	1	12.31
Il1rap	Endogenous	mRNA	100	45.95	99.83	142.42	132.14	65.21	225.15	122.7	99.94	139.37	72.23	49.42	242.78	147.68
Il1rl2	Endogenous	mRNA	100	28.06	24.96	28	57.6	33.77	42.17	42.07	29.2	29.14	50.83	49.42	42.66	28.72
Il1rn	Endogenous	mRNA	100	46.51	88.49	253.19	332.05	89.67	274.47	343.57	81.97	286.34	230.07	93.89	292.42	303.57
Il21r	Endogenous	mRNA	100	81.39	167.9	160.68	74.54	179.33	526.07	112.19	469.38	254.66	85.61	170.48	727.57	123.07
Il2rg	Endogenous	mRNA	100	80.87	93.02	704.81	138.92	90.83	588.25	157.76	586.17	715.85	152.49	101.3	352.15	127.17
Il3	Endogenous	mRNA	100	48.13	15.88	4.87	13.55	11.64	6.43	17.53	13.48	8.87	13.38	17.3	7.76	28.72
Il3ra	Endogenous	mRNA	100	32.25	147.48	158.25	145.69	151.38	311.64	189.31	159.46	206.52	216.69	130.95	319.57	237.93
Il6ra	Endogenous	mRNA	100	22.41	245.04	153.38	186.35	180.5	205.14	227.88	221.22	173.58	176.56	301.44	156.68	151.78
Inpp5d	Endogenous	mRNA	100	60.77	122.52	104.69	94.87	122.27	393.83	87.64	180.79	196.38	131.08	153.19	414.2	164.09
Iqsec1	Endogenous	mRNA	100	35.87	267.73	228.85	237.18	365.65	116.51	319.03	193.14	160.91	280.89	291.55	110.14	373.3
Irak1	Endogenous	mRNA	100	73.05	133.86	656.11	176.19	192.14	993.52	217.36	673.76	809.6	192.61	145.78	779.54	258.44
Irak2	Endogenous	mRNA	100	44.41	417.48	142.42	257.51	392.44	137.23	210.35	287.47	139.37	214.02	469.45	159.01	283.05
Irak3	Endogenous	mRNA	100	37.49	45.38	28	30.49	39.59	24.3	49.08	26.95	21.54	42.8	59.3	27.15	65.64
Irak4	Endogenous	mRNA	100	33.75	145.21	116.86	172.8	114.12	88.63	206.84	79.73	96.29	165.86	145.78	95.41	217.42
Irf1	Endogenous	mRNA	100	32.28	172.44	160.68	264.28	137.41	174.4	312.01	108.92	192.58	270.19	145.78	189.26	278.95
Irf2	Endogenous	mRNA	100	36.13	131.6	293.36	121.98	111.79	268.75	182.3	204.37	274.94	136.43	118.6	259.85	172.29
Irf3	Endogenous	mRNA	100	46.29	186.05	121.73	121.98	181.66	57.9	224.37	98.82	87.42	205.99	202.6	20.94	168.19
Irf4	Endogenous	mRNA	100	40.45	34.03	23.13	20.33	30.28	47.89	49.08	58.39	38.01	18.73	64.24	36.46	24.61
Irf6	Endogenous	mRNA	100	60.75	34.03	20.69	16.94	22.13	60.75	17.53	59.52	26.61	24.08	44.47	85.32	20.51
Irf7	Endogenous	mRNA	100	32.75	56.72	34.08	23.72	29.11	74.34	52.59	46.04	45.61	66.88	71.65	55.07	41.02
Irf8	Endogenous	mRNA	100	27.13	229.16	159.46	243.95	185.16	268.75	192.82	170.68	190.05	222.04	217.43	390.93	229.73
Islr2	Endogenous	mRNA	100	47.56	40.84	14.61	20.33	13.97	26.45	21.03	41.55	19	29.43	34.59	18.62	4.1
Itga6	Endogenous	mRNA	100	43.4	378.9	557.51	853.84	489.09	476.75	904.49	234.69	480.19	917.59	434.86	442.9	1066.58
Itga7	Endogenous	mRNA	100	32.35	176.97	120.51	67.76	204.95	165.11	84.14	185.28	110.23	93.63	180.37	188.48	159.99
Itgam	Endogenous	mRNA	100	65.42	701.09	1545.95	789.46	815.15	2593.88	809.84	1839.35	1992.96	893.51	817.83	3771.25	898.39
Itgav	Endogenous	mRNA	100	97.31	755.54	1442.48	613.27	919.95	4518.74	666.1	1754.01	2411.07	612.62	642.4	5691.77	783.53
Itgax	Endogenous	mRNA	100	41.99	99.83	234.94	369.32	171.18	393.83	354.08	133.63	291.41	307.65	143.31	401.79	422.53
Itgb5	Endogenous	mRNA	100	52.48	2139.56	855.75	1206.21	2736.57	566.09	1304.15	1308.21	714.58	1139.63	2458.43	657.76	1226.57
Jag1	Endogenous	mRNA	100	30.74	567.22	226.41	379.48	617.18	282.33	382.13	402.01	245.79	337.07	474.39	345.17	369.2
Jam2	Endogenous	mRNA	100	15.75	122.52	153.38	128.75	188.65	189.41	189.31	153.84	146.97	152.49	130.95	160.56	188.7
Jarid2	Endogenous	mRNA	100	52.05	138.4	47.47	54.21	87.34	22.87	59.6	53.9	53.21	34.78	84.01	25.6	86.15
Jun	Endogenous	mRNA	100	30.37	213.28	243.46	237.18	171.18	398.84	266.44	193.14	299.01	254.14	227.31	452.21	315.87
Kat2a	Endogenous	mRNA	100	27.91	165.63	154.59	271.06	164.19	137.95	203.34	88.71	119.1	187.26	192.72	165.99	225.62
Kat2b	Endogenous	mRNA	100	28.31	120.25	126.6	152.47	85.01	174.4	147.24	92.08	117.83	144.46	101.3	224.17	155.89
Kcnd1	Endogenous	mRNA	100	32.82	18.15	21.91	33.88	17.47	27.16	38.56	14.6	31.67	18.73	19.77	29.47	16.41
Kcnj10	Endogenous	mRNA	100	76.8	43.11	113.21	40.66	30.28	218	56.09	211.11	153.3	34.78	49.42	207.88	41.02
Kcnk13	Endogenous	mRNA	100	35.15	93.02	152.16	84.71	81.51	174.4	115.69	125.77	200.18	64.2	96.36	176.07	114.86
Kdm1a	Endogenous	mRNA	100	56.15	211.01	452.83	203.29	248.04	697.61	196.32	554.73	619.55	224.72	222.37	738.43	221.52
Kdm1b	Endogenous	mRNA	100	24.41	38.57	26.78	37.27	40.76	26.45	42.07	42.67	30.41	34.78	54.36	25.6	49.23
Kdm2a	Endogenous	mRNA	100	19.87	238.23	250.76	237.18	305.1	280.19	206.84	230.2	244.53	227.39	298.96	404.12	295.36
Kdm2b	Endogenous	mRNA	100	86.97	81.68	389.53	84.71	75.69	777.66	115.69	532.27	546.07	96.31	118.6	584.07	118.97
Kdm3a	Endogenous	mRNA	100	69.68	179.24	293.36	98.26	174.67	561.8	136.73	393.02	320.55	144.46	200.13	725.24	123.07
Kdm3b	Endogenous	mRNA	100	51.38	15.88	21.91	27.11	10.48	40.74	3.51	38.18	22.81	8.03	24.71	21.72	24.61
Kdm4a	Endogenous	mRNA	100	43.47	152.02	253.19	193.13	228.24	491.04	140.23	379.55	353.49	197.96	229.78	467.72	205.11
Kdm4b	Endogenous	mRNA	100	55.59	129.33	256.85	74.54	111.79	358.1	129.71	370.57	277.47	98.98	138.36	337.41	118.97
Kdm4c	Endogenous	mRNA	100	47.51	74.87	82.78	98.26	100.15	239.45	66.61	148.23	129.23	82.93	118.6	221.84	77.94
Kdm4d	Endogenous	mRNA	100	100.36	43.11	113.21	20.33	19.8	210.14	14.02	243.67	101.36	13.38	39.53	179.95	12.31
Kdm5a	Endogenous	mRNA	100	27.92	161.09	127.81	166.02	222.42	94.35	185.81	107.8	114.03	144.46	177.9	110.92	213.32
Kdm5b	Endogenous	mRNA	100	72.43	179.24	390.75	67.76	222.42	575.38	122.7	667.02	495.39	69.55	168.01	437.47	102.56
Kdm5c	Endogenous	mRNA	100	27.7	313.11	170.42	230.4	329.55	173.69	266.44	205.5	148.24	176.56	321.2	192.36	258.44
Kdm5d	Endogenous	mRNA	100	35.34	38.57	13.39	16.94	19.8	32.16	24.54	34.81	29.14	32.1	24.71	17.84	12.31
Kdm6a	Endogenous	mRNA	100	84.3	131.6	327.45	105.04	129.26	631.14	105.17	437.94	342.09	101.66	108.71	772.55	110.76
Kif2c	Endogenous	mRNA	100	82.38	36.3	137.55	54.21	46.58	308.06	73.62	96.57	155.84	82.93	61.77	359.13	98.45
Kir3dl1	Endogenous	mRNA	91.67	52.73	15.88	9.74	6.78	5.82	10.01	7.01	10.11	3.8	13.38	7.41	1	4.1
Kir3dl2	Endogenous	mRNA	100	123.78	15.88	85.21	20.33	20.96	414.56	38.56	325.65	120.36	13.38	49.42	376.19	12.31
Kit	Endogenous	mRNA	100	55.73	31.76	38.95	20.33	39.59	97.92	28.05	81.97	59.55	32.1	32.12	94.63	32.82
Klrb1	Endogenous	mRNA	100	46.53	20.42	7.3	10.16	5.82	7.86	14.02	8.98	10.14	13.38	4.94	13.96	4.1
Klrd1	Endogenous	mRNA	100	51.56	52.18	20.69	27.11	20.96	67.19	28.05	72.99	49.41	24.08	49.42	20.17	20.51
Klrk1	Endogenous	mRNA	100	46.86	24.96	15.82	23.72	10.48	12.87	17.53	8.98	15.2	13.38	4.94	5.43	24.61
Kmt2a	Endogenous	mRNA	100	23.4	183.78	121.73	145.69	210.77	187.98	108.68	148.23	119.1	112.36	195.19	196.24	151.78
Kmt2c	Endogenous	mRNA	100	75.19	183.78	390.75	149.08	179.33	867.01	140.23	684.98	551.14	155.16	264.37	864.08	143.58
Lacc1	Endogenous	mRNA	100	27.08	83.95	137.55	155.86	78.02	130.8	101.67	69.62	120.36	117.71	123.54	180.73	123.07
Lag3	Endogenous	mRNA	100	38.74	52.18	23.13	33.88	44.25	20.73	31.55	33.69	21.54	32.1	59.3	17.84	49.23
Lair1	Endogenous	mRNA	100	27.76	285.88	421.18	454.02	197.96	443.15	480.29	281.85	401.63	460.13	254.49	507.28	525.09
Lamp1	Endogenous	mRNA	100	104.89	5009.71	30641.4	5932.8	6318.56	62085.1	7148.29	31091.6	42100.6	6166.31	5764.33	76922.7	7166.62
Lamp2	Endogenous	mRNA	100	26.56	2357.38	3425.43	3371.3	2783.15	3906.18	3351.53	2788.22	3562.76	3319.91	2547.38	5871.73	3655.1
Lcn2	Endogenous	mRNA	100	83.42	592.18	111.99	179.58	436.69	46.46	238.39	325.65	79.82	275.54	721.47	38.01	123.07
Ldha	Endogenous	mRNA	100	40.21	2675.02	5442.46	6895.06	3629.74	6292.78	6790.7	2390.71	5493.64	6514.08	2665.97	7525.43	9332.61
Ldlrad3	Endogenous	mRNA	100	22.03	47.65	35.3	81.32	59.39	60.75	56.09	41.55	44.34	50.83	64.24	58.17	57.43
Lfng	Endogenous	mRNA	100	65.95	161.09	564.82	220.24	137.41	816.26	255.92	485.1	765.26	227.39	148.25	740.75	242.03
Lgmn	Endogenous	mRNA	100	38.38	3925.18	2622.02	3835.49	4429.75	1198.66	4680.22	2679.3	2331.25	4151.89	4773.55	1230.97	4237.62
Lig1	Endogenous	mRNA	100	83.07	65.8	611.08	189.74	67.54	752.65	189.31	215.6	791.86	165.86	64.24	622.08	274.85
Lilrb4a	Endogenous	mRNA	100	56.91	3641.57	3407.17	6369.89	3300.19	1207.95	7831.92	1597.92	3052.16	6682.62	4412.82	768.68	6071.32
Lingo1	Endogenous	mRNA	100	33.98	79.41	93.73	47.44	69.87	130.09	77.13	113.42	83.62	64.2	88.95	124.88	36.92
Lmna	Endogenous	mRNA	100	35.23	1960.32	3478.99	3079.91	2202.06	5368.59	3323.48	2005.55	3813.62	3162.07	1934.62	5048.75	3954.57
Lmnb1	Endogenous	mRNA	100	82.18	77.14	195.98	216.85	103.64	546.08	189.31	92.08	239.46	200.64	96.36	764.8	274.85
Lrg1	Endogenous	mRNA	100	94.33	24.96	79.12	33.88	24.45	92.2	10.52	205.5	70.95	21.4	39.53	68.26	16.41
Lrrc25	Endogenous	mRNA	100	52.75	56.72	131.47	176.19	48.91	210.86	178.79	55.02	169.78	197.96	59.3	207.1	291.26
Lrrc3	Endogenous	mRNA	100	38.26	72.6	107.12	60.99	94.32	141.52	87.64	195.39	121.63	77.58	106.24	148.15	57.43
Lsr	Endogenous	mRNA	100	66.25	127.06	45.04	60.99	80.35	31.45	31.55	62.88	35.48	56.18	158.13	13.19	53.33
Lst1	Endogenous	mRNA	100	53.3	13.61	38.95	57.6	6.99	18.58	24.54	15.72	27.87	37.45	22.24	20.94	45.12
Lta	Endogenous	mRNA	100	25.26	45.38	32.87	20.33	32.61	37.17	42.07	34.81	39.28	26.75	51.89	34.13	24.61
Ltb	Endogenous	mRNA	100	51.05	43.11	10.96	20.33	23.29	11.44	17.53	23.58	10.14	18.73	32.12	6.98	20.51
Ltbr	Endogenous	mRNA	100	16.77	211.01	238.59	308.33	243.38	275.9	294.49	202.13	268.6	272.87	229.78	326.55	344.59
Ltc4s	Endogenous	mRNA	100	30.12	29.5	13.39	37.27	25.62	20.73	31.55	24.7	15.2	34.78	34.59	19.39	24.61
Ly6a	Endogenous	mRNA	100	108.25	36.3	482.04	81.32	34.93	696.89	112.19	140.37	522	80.26	37.06	790.39	98.45
Ly6g	Endogenous	mRNA	100	35.5	38.57	14.61	23.72	18.63	25.02	28.05	26.95	16.47	16.05	44.47	25.6	32.82
Ly9	Endogenous	mRNA	100	24.74	249.58	349.36	426.92	222.42	426.71	466.27	256.03	385.16	446.76	316.26	494.09	430.74
Lyn	Endogenous	mRNA	100	45.67	281.34	243.46	264.28	242.22	77.19	368.11	132.51	167.24	272.87	281.67	24.05	315.87
Mafb	Endogenous	mRNA	100	42.18	855.37	1304.93	1107.95	874.54	2070.67	1241.05	1149.88	1488.7	1227.91	961.13	2797.8	992.74
Maff	Endogenous	mRNA	100	17.92	279.07	204.5	243.95	299.28	288.05	269.95	256.03	219.19	219.37	249.55	383.17	254.34
Mag	Endogenous	mRNA	100	35.44	11.34	8.52	6.78	15.14	13.58	3.51	15.72	11.4	8.03	17.3	13.19	12.31
Mal	Endogenous	mRNA	100	64.14	47.65	14.61	10.16	20.96	18.58	31.55	21.34	16.47	18.73	56.83	13.96	8.2
Man2b1	Endogenous	mRNA	100	73.11	996.04	4027.98	1497.6	1120.25	6492.91	1518	3755.06	6018.17	1460.65	1047.61	6146.31	1780.37
Map1lc3a	Endogenous	mRNA	100	65.04	156.55	641.51	166.02	149.06	644	164.77	558.09	560.01	187.26	160.6	681.03	217.42
Map2k1	Endogenous	mRNA	100	11.05	633.02	837.49	694.59	676.57	628.28	865.93	682.74	727.25	722.3	723.94	673.27	836.86
Map2k4	Endogenous	mRNA	100	64.93	192.86	170.42	203.29	213.1	461.02	227.88	163.95	214.12	152.49	180.37	740.75	233.83
Map3k1	Endogenous	mRNA	100	12.99	158.82	170.42	162.64	135.08	183.69	213.85	148.23	163.44	152.49	145.78	186.16	180.5
Map3k14	Endogenous	mRNA	100	46.53	52.18	23.13	60.99	53.57	17.87	52.59	28.07	25.34	16.05	39.53	17.06	32.82
Mapk10	Endogenous	mRNA	100	30.23	22.69	15.82	16.94	12.81	18.58	21.03	20.21	21.54	34.78	19.77	16.29	12.31
Mapk12	Endogenous	mRNA	100	59.62	31.76	60.86	37.27	20.96	50.75	7.01	40.43	64.62	16.05	22.24	42.66	4.1
Mapk14	Endogenous	mRNA	100	58.48	83.95	153.38	189.74	101.31	353.81	182.3	133.63	200.18	157.84	96.36	478.58	217.42
Mapt	Endogenous	mRNA	100	37.9	6.81	13.39	20.33	11.64	20.01	24.54	15.72	16.47	5.35	22.24	23.27	16.41
Marco	Endogenous	mRNA	100	42.8	13.61	13.39	10.16	10.48	17.87	21.03	11.23	17.74	5.35	4.94	17.06	24.61
Mavs	Endogenous	mRNA	100	19.26	208.74	256.85	159.25	221.25	328.08	220.86	208.86	247.06	205.99	190.25	280.01	221.52
Mb21d1	Endogenous	mRNA	100	48.72	15.88	71.82	27.11	15.14	60.04	35.06	41.55	59.55	24.08	27.18	44.99	28.72
Mbd2	Endogenous	mRNA	100	24.62	614.87	608.64	826.73	648.62	998.52	1030.7	483.98	667.7	901.54	701.7	1050.24	980.44
Mbd3	Endogenous	mRNA	100	22.93	288.15	301.89	294.78	266.67	507.48	350.58	253.78	376.29	331.72	252.02	411.1	406.12
Mcm2	Endogenous	mRNA	100	36.43	68.07	189.9	152.47	116.45	172.26	182.3	106.68	214.12	200.64	86.48	177.63	274.85
Mcm5	Endogenous	mRNA	100	52.84	140.67	463.78	498.07	172.35	621.84	539.89	114.54	534.67	409.3	135.89	753.94	574.31
Mcm6	Endogenous	mRNA	100	88.94	113.44	1248.93	382.87	195.64	1732.59	385.64	489.6	1482.37	393.25	130.95	1977.15	467.66
Mdc1	Endogenous	mRNA	100	28.79	106.64	161.9	155.86	89.67	214.43	112.19	166.19	124.16	109.68	128.48	219.51	176.4
Mdm2	Endogenous	mRNA	100	63.29	1109.49	3547.16	1074.07	1374.11	4165.64	1297.14	3730.36	3808.55	1161.03	963.61	4732.29	1214.26
Mef2c	Endogenous	mRNA	100	33.5	174.7	211.81	220.24	136.25	280.19	343.57	101.06	222.99	310.32	219.9	303.28	356.9
Mertk	Endogenous	mRNA	100	21	301.76	237.37	416.75	342.36	288.05	357.59	187.53	267.33	334.4	353.32	380.85	393.82
Mfge8	Endogenous	mRNA	100	32	283.61	381.01	630.21	512.38	492.47	480.29	312.17	461.18	492.23	336.03	792.72	709.69
Mgmt	Endogenous	mRNA	100	58.98	49.92	270.24	155.86	103.64	368.1	126.21	148.23	321.81	131.08	56.83	366.11	217.42
Mmp12	Endogenous	mRNA	100	92.5	2702.25	54884.8	27424.4	5003.84	94273.8	28631.7	8501.67	83267.4	25861	3026.71	102170	33597.4
Mmp14	Endogenous	mRNA	100	49.12	578.57	1526.47	518.4	871.04	1572.48	627.53	1274.52	1302.46	484.21	328.61	1501.67	705.59
Mobp	Endogenous	mRNA	100	83.29	74.87	40.17	16.94	75.69	45.74	28.05	166.19	21.54	16.05	111.19	30.25	28.72
Mog	Endogenous	mRNA	91.67	52.66	4.54	3.65	3.39	4.66	2.86	3.51	7.86	5.07	10.7	7.41	1	8.2
Mpeg1	Endogenous	mRNA	100	69.28	3099.3	9542.27	5766.78	3889.42	19951.9	6685.53	7386.6	14931.4	5842.61	3767.94	21783.6	6879.47
Mpg	Endogenous	mRNA	100	77.31	45.38	136.34	33.88	50.07	228.72	49.08	226.83	244.53	32.1	61.77	172.97	45.12
Mr1	Endogenous	mRNA	100	40.56	142.94	70.6	71.15	174.67	58.61	77.13	81.97	54.48	93.63	140.83	73.69	135.37
Mre11a	Endogenous	mRNA	100	50.94	99.83	144.86	135.53	98.98	252.31	136.73	107.8	178.64	133.76	133.42	397.14	159.99
Ms4a1	Endogenous	mRNA	91.67	55.49	40.84	17.04	23.72	10.48	12.87	17.53	17.97	12.67	29.43	32.12	1	16.41
Ms4a2	Endogenous	mRNA	100	49.68	15.88	13.39	30.49	11.64	12.87	14.02	7.86	16.47	10.7	12.35	7.76	4.1
Ms4a4a	Endogenous	mRNA	100	46.24	47.65	15.82	33.88	33.77	15.01	21.03	32.56	20.27	26.75	59.3	15.51	41.02
Msh2	Endogenous	mRNA	100	14.14	65.8	79.12	88.09	71.03	69.33	84.14	62.88	58.28	66.88	79.07	61.28	86.15
Msn	Endogenous	mRNA	100	88.82	2600.15	12953.1	3086.68	3493.49	22109.1	3144.69	15040.5	17065	2905.25	2809.28	24728	3687.92
Msr1	Endogenous	mRNA	100	100.76	363.02	2443.08	1226.54	421.55	4743.17	1342.71	1011.76	3159.85	1222.56	412.62	7479.67	1452.19
Mvp	Endogenous	mRNA	100	18.68	408.4	333.54	433.69	360.99	519.63	480.29	317.79	344.62	382.55	397.8	571.66	406.12
Myc	Endogenous	mRNA	100	22.75	365.29	419.96	494.68	305.1	471.03	564.43	254.9	404.17	489.56	316.26	529.77	459.45
Myct1	Endogenous	mRNA	100	53.54	88.49	80.34	84.71	55.9	88.63	45.58	226.83	78.55	80.26	84.01	47.32	86.15
Myd88	Endogenous	mRNA	100	20.32	188.32	109.56	162.64	126.93	114.36	140.23	89.83	127.97	152.49	155.66	110.14	135.37
Myrf	Endogenous	mRNA	100	32.94	58.99	25.56	54.21	23.29	47.89	56.09	34.81	34.21	42.8	76.59	48.87	45.12
Nbn	Endogenous	mRNA	100	37.87	70.34	40.17	54.21	47.74	99.35	38.56	49.41	58.28	40.13	69.18	111.69	57.43
Ncaph	Endogenous	mRNA	100	67.63	58.99	186.24	111.81	78.02	398.84	133.22	83.1	215.39	171.21	54.36	382.4	172.29
Ncf1	Endogenous	mRNA	100	19.83	669.32	788.8	738.64	701.03	1198.66	764.26	1037.58	883.09	692.87	761	1040.93	812.24
Ncor1	Endogenous	mRNA	100	15.05	385.71	334.75	457.41	356.34	449.59	406.67	385.16	326.88	398.6	439.8	487.89	533.29
Ncor2	Endogenous	mRNA	100	42.21	512.77	613.51	569.22	613.69	1373.06	438.22	894.97	992.05	411.98	508.98	1045.59	520.99
Ncr1	Endogenous	mRNA	100	31.02	22.69	26.78	30.49	19.8	28.59	14.02	37.06	30.41	13.38	14.82	29.47	24.61
Nefl	Endogenous	mRNA	100	41.92	34.03	13.39	44.05	24.45	27.88	52.59	15.72	13.94	21.4	37.06	29.47	32.82
Nfe2l2	Endogenous	mRNA	100	35.03	188.32	167.98	304.94	251.53	195.13	290.98	134.75	145.7	243.44	202.6	208.65	422.53
Nfkb1	Endogenous	mRNA	100	18.69	419.74	245.89	352.38	355.17	428.14	382.13	247.04	285.07	337.07	378.03	439.8	397.92
Nfkb2	Endogenous	mRNA	100	37.97	256.38	153.38	206.68	211.94	75.76	213.85	114.54	93.76	216.69	217.43	89.2	258.44
Nfkbia	Endogenous	mRNA	100	62.05	240.5	1067.56	579.39	215.43	1294.44	487.3	563.71	1263.18	569.82	242.14	1462.89	570.21
Nfkbie	Endogenous	mRNA	100	38.19	72.6	34.08	74.54	59.39	24.3	73.62	25.83	41.81	40.13	46.94	32.58	49.23
Ngf	Endogenous	mRNA	100	22.77	238.23	251.98	233.79	383.12	343.8	252.42	176.3	244.53	256.82	207.55	342.06	311.77
Ngfr	Endogenous	mRNA	100	42.67	13.61	10.96	13.55	6.99	10.72	7.01	19.09	25.34	16.05	12.35	8.53	8.2
Ninj2	Endogenous	mRNA	100	53.17	6.81	8.52	3.39	9.32	12.15	24.54	14.6	13.94	16.05	9.88	13.96	28.72
Nkg7	Endogenous	mRNA	91.67	47.99	24.96	21.91	27.11	27.95	38.6	63.1	44.92	34.21	24.08	27.18	1	36.92
Nlgn1	Endogenous	mRNA	100	71.21	29.5	52.34	10.16	16.3	70.76	7.01	95.45	51.95	18.73	24.71	53.52	24.61
Nlgn2	Endogenous	mRNA	100	26.06	122.52	118.08	118.59	108.3	109.36	147.24	62.88	95.02	88.28	84.01	170.64	139.48
Nlrp3	Endogenous	mRNA	100	68.81	176.97	945.83	365.93	189.81	1362.34	466.27	668.14	1345.54	382.55	237.2	1018.44	397.92
Nod1	Endogenous	mRNA	100	34.27	90.76	47.47	54.21	58.22	50.75	73.62	46.04	22.81	69.55	69.18	42.66	32.82
Nostrin	Endogenous	mRNA	100	45.68	31.76	54.78	47.44	12.81	57.18	21.03	20.21	36.74	61.53	24.71	60.5	65.64
Npl	Endogenous	mRNA	100	28.89	124.79	154.59	135.53	135.08	210.14	206.84	139.24	177.38	168.54	133.42	298.63	159.99
Npnt	Endogenous	mRNA	100	97.02	204.2	1533.77	162.64	230.57	1989.19	252.42	1417.13	1413.95	203.31	256.96	2306.81	168.19
Nptx1	Endogenous	mRNA	100	79.12	99.83	521	227.01	68.71	861.29	199.83	277.36	705.71	219.37	135.89	880.37	258.44
Nqo1	Endogenous	mRNA	100	53.77	195.12	544.12	555.67	257.35	868.44	543.4	185.28	573.94	444.08	168.01	996.72	730.2
Nrgn	Endogenous	mRNA	100	37	45.38	37.74	13.55	19.8	22.87	24.54	28.07	27.87	18.73	14.82	23.27	20.51
Nrm	Endogenous	mRNA	100	29.38	93.02	107.12	128.75	72.2	148.67	147.24	52.78	93.76	107.01	98.83	155.91	147.68
Nrp2	Endogenous	mRNA	100	46.54	456.05	376.14	738.64	592.73	158.68	652.08	260.52	357.29	754.4	521.34	145.05	750.71
Nthl1	Endogenous	mRNA	100	61.23	79.41	136.34	37.27	50.07	153.67	52.59	238.06	140.64	56.18	59.3	86.87	69.74
Nwd1	Endogenous	mRNA	100	24.01	22.69	18.26	23.72	15.14	14.3	10.52	21.34	13.94	16.05	19.77	13.19	20.51
Oas1g	Endogenous	mRNA	100	37.98	13.61	18.26	23.72	15.14	21.44	21.03	13.48	21.54	24.08	24.71	20.17	45.12
Ogg1	Endogenous	mRNA	100	65.38	72.6	131.47	47.44	36.1	201.56	35.06	217.85	159.64	45.48	46.94	134.19	82.04
Olfml3	Endogenous	mRNA	100	64.46	537.73	147.29	213.46	746.44	189.41	224.37	399.76	130.5	168.54	580.63	199.34	233.83
Opalin	Endogenous	mRNA	100	48.16	9.08	19.48	23.72	9.32	11.44	35.06	19.09	12.67	13.38	22.24	8.53	12.31
Optn	Endogenous	mRNA	100	51.61	313.11	310.41	152.47	322.57	484.61	206.84	750.11	410.5	181.91	264.37	509.61	168.19
Osgin1	Endogenous	mRNA	100	30.81	260.92	131.47	115.2	200.29	202.28	136.73	305.44	171.04	123.06	210.02	231.15	184.6
Osmr	Endogenous	mRNA	100	33.99	54.45	68.17	64.38	61.72	121.51	73.62	67.38	93.76	64.2	51.89	131.86	61.53
P2rx7	Endogenous	mRNA	100	25.58	422.01	307.97	372.71	395.93	633.28	340.06	547.99	414.3	350.45	583.1	570.11	340.49
P2ry12	Endogenous	mRNA	100	65.33	72.6	143.64	50.82	78.02	150.82	31.55	281.85	127.97	61.53	101.3	148.15	36.92
Pacsin1	Endogenous	mRNA	100	46.96	61.26	23.13	20.33	26.78	64.33	56.09	66.25	32.94	40.13	59.3	24.05	16.41
Padi2	Endogenous	mRNA	100	30.74	63.53	91.3	67.76	50.07	112.22	133.22	61.76	91.22	74.91	71.65	127.21	90.25
Pak1	Endogenous	mRNA	100	39.62	165.63	129.03	210.07	171.18	73.62	220.86	105.56	97.56	235.42	153.19	77.57	254.34
Parp1	Endogenous	mRNA	100	54.14	138.4	284.84	301.55	181.66	556.8	297.99	184.16	345.89	259.49	185.31	714.38	262.54
Parp2	Endogenous	mRNA	100	26.05	90.76	115.64	94.87	94.32	137.95	150.75	90.96	112.76	98.98	93.89	172.2	168.19
Pcna	Endogenous	mRNA	100	40.75	1055.03	1519.17	2171.86	989.82	2589.59	2450.54	851.18	1918.21	2225.76	1195.86	3195.71	2764.91
Pdpn	Endogenous	mRNA	100	42.52	667.05	433.35	731.86	838.44	202.99	750.24	342.49	352.22	591.22	583.1	249.76	914.8
Pecam1	Endogenous	mRNA	100	61.64	61.26	40.17	33.88	39.59	22.16	45.58	126.89	39.28	34.78	37.06	33.35	24.61
Pex14	Endogenous	mRNA	100	34.87	165.63	83.99	152.47	165.36	77.91	154.25	71.87	74.75	181.91	150.72	75.24	135.37
Pik3ca	Endogenous	mRNA	100	19.61	290.42	182.59	216.85	307.43	199.42	217.36	207.74	186.25	205.99	271.79	210.2	172.29
Pik3cb	Endogenous	mRNA	100	69.91	460.58	1026.17	609.88	543.82	2232.21	620.52	1222.87	1503.91	548.41	558.4	2673.69	611.23
Pik3cd	Endogenous	mRNA	100	27.26	99.83	77.91	121.98	61.72	89.35	150.75	55.02	83.62	115.03	101.3	107.82	114.86
Pik3cg	Endogenous	mRNA	100	93.65	83.95	306.75	111.81	90.83	661.87	129.71	271.75	478.92	112.36	93.89	884.25	139.48
Pik3r1	Endogenous	mRNA	100	37.78	181.51	143.64	240.56	186.32	82.2	248.91	101.06	140.64	219.37	200.13	84.55	283.05
Pik3r2	Endogenous	mRNA	100	24.75	172.44	165.55	206.68	237.56	147.96	255.92	104.43	139.37	224.72	180.37	161.34	233.83
Pik3r5	Endogenous	mRNA	100	43.31	120.25	68.17	60.99	118.78	224.44	101.67	187.53	133.03	88.28	138.36	234.25	98.45
Pilra	Endogenous	mRNA	100	42.81	45.38	36.52	40.66	24.45	25.02	49.08	30.32	25.34	50.83	54.36	28.7	86.15
Pilrb1	Endogenous	mRNA	100	37.2	9.08	7.3	10.16	5.82	8.58	7.01	7.86	2.53	5.35	12.35	5.43	12.31
Pink1	Endogenous	mRNA	100	41.6	251.85	458.92	315.11	340.03	793.39	347.07	651.3	665.17	307.65	298.96	720.59	381.51
Pla2g4a	Endogenous	mRNA	100	23.43	133.86	164.33	227.01	165.36	190.13	203.34	115.66	164.71	173.89	140.83	200.9	266.65
Pla2g5	Endogenous	mRNA	100	56.02	81.68	17.04	33.88	32.61	20.01	24.54	33.69	19	40.13	51.89	11.63	45.12
Plcg2	Endogenous	mRNA	100	16.05	680.67	530.73	528.57	542.66	612.55	546.9	750.11	533.4	430.71	696.76	532.1	504.58
Pld1	Endogenous	mRNA	100	92.76	31.76	77.91	44.05	46.58	235.87	45.58	92.08	138.1	29.43	34.59	264.5	24.61
Pld2	Endogenous	mRNA	100	57.55	99.83	191.11	91.48	72.2	384.54	136.73	197.63	266.07	85.61	128.48	262.17	90.25
Plekhb1	Endogenous	mRNA	100	43.42	129.33	53.56	98.26	73.36	47.17	59.6	61.76	40.54	72.23	103.77	40.33	32.82
Plekhm1	Endogenous	mRNA	100	47.36	392.52	527.08	325.27	354.01	977.08	315.52	836.58	732.32	339.75	471.92	946.3	311.77
Pllp	Endogenous	mRNA	100	69.61	11.34	14.61	10.16	3.49	26.45	3.51	20.21	26.61	2.68	2.47	18.62	12.31
Plp1	Endogenous	mRNA	100	28.23	54.45	91.3	37.27	38.43	101.5	70.12	76.36	83.62	64.2	61.77	82.22	73.84
Plxdc2	Endogenous	mRNA	100	90.69	412.94	2093.72	291.39	719.66	1937.01	308.51	3664.11	2395.86	318.35	439.8	1837.53	373.3
Plxnb3	Endogenous	mRNA	100	52.75	6.81	30.43	33.88	6.99	28.59	24.54	11.23	32.94	34.78	7.41	35.68	16.41
Pmp22	Endogenous	mRNA	100	96.39	993.77	11689.5	1951.62	1169.16	15250.2	1815.99	9525.78	15088.5	2158.88	1265.04	16031.3	2137.27
Pms2	Endogenous	mRNA	100	29.97	38.57	35.3	40.66	64.05	27.88	63.1	35.93	29.14	58.85	49.42	44.21	65.64
Pnoc	Endogenous	mRNA	100	44.97	29.5	9.74	30.49	15.14	21.44	24.54	38.18	17.74	10.7	27.18	7.76	32.82
Pole	Endogenous	mRNA	100	51.97	40.84	99.82	88.09	57.06	91.49	56.09	40.43	82.35	50.83	37.06	138.07	168.19
Ppfia4	Endogenous	mRNA	100	55.84	11.34	34.08	30.49	22.13	49.32	24.54	65.13	20.27	16.05	9.88	41.11	24.61
Ppp3ca	Endogenous	mRNA	100	49.34	340.33	631.77	508.24	383.12	1084.3	473.28	563.71	733.58	398.6	365.68	1311.64	533.29
Ppp3cb	Endogenous	mRNA	100	26.72	195.12	432.13	230.4	217.76	261.6	252.42	297.58	328.15	219.37	168.01	293.97	315.87
Ppp3r1	Endogenous	mRNA	100	114.84	220.08	1216.06	325.27	296.95	3217.87	319.03	1391.3	1868.8	353.12	274.26	4419.7	365.1
Ppp3r2	Endogenous	mRNA	100	67.45	40.84	15.82	40.66	8.15	77.91	21.03	64.01	26.61	13.38	24.71	55.85	12.31
Prdx1	Endogenous	mRNA	100	51.8	235.96	222.76	386.26	193.31	115.08	504.83	105.56	196.38	401.28	291.55	111.69	459.45
Prf1	Endogenous	mRNA	100	63.96	11.34	30.43	37.27	16.3	37.88	21.03	76.36	36.74	16.05	22.24	9.31	24.61
Prkaca	Endogenous	mRNA	100	50.9	422.01	441.87	762.35	534.5	165.83	680.12	195.39	334.48	692.87	462.04	130.31	857.37
Prkacb	Endogenous	mRNA	100	79.14	199.66	262.93	362.54	222.42	819.83	308.51	178.55	309.14	304.97	197.66	1247.26	385.61
Prkar1a	Endogenous	mRNA	100	47.95	1027.81	679.24	1473.88	1046.88	310.92	1300.64	482.86	608.15	1174.41	951.25	287.77	1579.36
Prkar2a	Endogenous	mRNA	100	36.32	247.31	299.45	321.88	248.04	483.9	434.72	194.27	306.61	358.48	207.55	611.22	455.35
Prkar2b	Endogenous	mRNA	100	42.28	86.22	164.33	128.75	76.86	178.69	199.83	42.67	167.24	200.64	69.18	200.12	217.42
Prkce	Endogenous	mRNA	100	65.58	63.53	87.64	33.88	46.58	130.09	38.56	199.88	106.43	37.45	29.65	100.06	53.33
Prkcq	Endogenous	mRNA	100	43.15	6.81	18.26	6.78	13.97	20.01	28.05	35.93	24.07	26.75	22.24	17.06	16.41
Prkdc	Endogenous	mRNA	100	58	45.38	69.39	47.44	50.07	140.81	31.55	114.54	143.17	42.8	49.42	81.44	28.72
Pros1	Endogenous	mRNA	100	51.5	181.51	300.67	196.52	216.6	551.8	238.39	350.35	426.97	251.47	239.67	750.06	254.34
Psen2	Endogenous	mRNA	100	54.57	174.7	355.45	332.05	200.29	827.7	382.13	263.89	515.66	355.8	279.2	896.66	434.84
Psmb8	Endogenous	mRNA	100	36.53	324.45	277.54	511.62	241.05	333.08	634.55	239.18	299.01	521.66	387.91	221.84	516.88
Pten	Endogenous	mRNA	100	40.22	537.73	573.34	454.02	469.29	1002.81	504.83	653.54	651.23	505.61	558.4	1353.52	590.72
Ptger3	Endogenous	mRNA	100	56.41	56.72	7.3	20.33	19.8	27.88	35.06	25.83	15.2	13.38	34.59	10.86	20.51
Ptger4	Endogenous	mRNA	100	36.16	61.26	60.86	40.66	51.24	117.22	52.59	61.76	60.82	77.58	37.06	96.18	49.23
Ptgs2	Endogenous	mRNA	100	94.82	446.97	4692.62	979.2	655.61	5285.68	774.78	1938.17	4976.71	757.08	308.85	6191.3	1226.57
Ptms	Endogenous	mRNA	100	7.16	1726.63	2188.67	2009.22	2049.52	2196.47	2142.03	2013.41	2020.84	1952.89	1969.21	2165.64	2280.85
Ptpn6	Endogenous	mRNA	100	34.28	222.35	383.44	396.42	238.72	577.53	438.22	247.04	440.91	374.53	252.02	618.2	336.38
Ptprc	Endogenous	mRNA	100	89	440.16	1466.82	640.38	464.63	2889.07	711.67	1529.42	1834.59	604.59	625.11	4357.64	615.34
Pttg1	Endogenous	mRNA	100	31.51	170.17	135.12	223.62	194.47	159.39	227.88	106.68	145.7	227.39	222.37	172.97	340.49
Ptx3	Endogenous	mRNA	91.67	106.83	65.8	174.07	535.34	79.19	52.89	557.42	22.46	127.97	513.64	84.01	1	763.02
Pycard	Endogenous	mRNA	100	22.68	31.76	20.69	33.88	25.62	41.46	38.56	46.04	26.61	26.75	37.06	37.23	41.02
Rab6b	Endogenous	mRNA	100	39.92	83.95	81.56	60.99	90.83	178.69	108.68	135.87	89.96	64.2	101.3	173.75	57.43
Rab7	Endogenous	mRNA	100	15.4	1787.89	1599.51	1927.91	1919.09	1906.99	2394.45	1301.47	1562.19	1926.14	1877.79	2141.59	2108.55
Rac1	Endogenous	mRNA	100	40.62	1134.44	1914.78	1348.52	1226.22	2736.12	1696.8	1714.71	2136.13	1412.5	1121.74	3630.08	1686.02
Rac2	Endogenous	mRNA	100	34.77	52.18	103.47	74.54	55.9	93.63	119.2	68.5	96.29	93.63	49.42	154.36	110.76
Rad1	Endogenous	mRNA	100	28.16	68.07	42.6	64.38	66.38	38.6	80.63	32.56	46.88	50.83	56.83	34.13	53.33
Rad17	Endogenous	mRNA	100	53.9	70.34	148.51	91.48	88.5	314.5	101.67	188.65	220.45	72.23	101.3	245.11	110.76
Rad50	Endogenous	mRNA	100	50.98	54.45	71.82	74.54	68.71	189.41	63.1	120.15	110.23	48.15	81.54	185.38	65.64
Rad51	Endogenous	mRNA	100	46.96	52.18	60.86	88.09	39.59	55.75	105.17	26.95	57.01	50.83	39.53	57.4	131.27
Rad51b	Endogenous	mRNA	100	32.42	27.23	29.21	60.99	23.29	33.59	31.55	24.7	29.14	32.1	27.18	46.54	28.72
Rad51c	Endogenous	mRNA	100	62.21	15.88	17.04	20.33	2.33	33.59	7.01	8.98	25.34	10.7	4.94	27.15	12.31
Rad9a	Endogenous	mRNA	100	19.86	127.06	99.82	152.47	112.96	107.21	119.2	131.38	88.69	171.21	153.19	116.35	155.89
Rag1	Endogenous	mRNA	100	44.06	24.96	9.74	13.55	10.48	30.73	14.02	16.84	17.74	26.75	19.77	19.39	4.1
Rala	Endogenous	mRNA	100	91.21	281.34	2306.75	335.44	371.47	2718.96	343.57	2092.01	2558.04	345.1	415.09	3175.54	410.22
Ralb	Endogenous	mRNA	100	17.51	363.02	290.93	426.92	358.67	503.19	487.3	315.54	392.76	422.68	402.74	512.71	467.66
Rapgef3	Endogenous	mRNA	100	26.55	86.22	55.99	27.11	58.22	62.18	45.58	55.02	58.28	56.18	56.83	49.64	82.04
Rb1cc1	Endogenous	mRNA	100	34.91	186.05	170.42	182.96	218.93	389.55	136.73	242.55	268.6	171.21	177.9	352.92	180.5
Rbfox3	Endogenous	mRNA	100	105.83	43.11	88.86	13.55	20.96	124.37	24.54	265.01	114.03	29.43	59.3	10.08	32.82
Rela	Endogenous	mRNA	100	52.65	233.7	586.73	223.62	249.2	794.1	252.42	620.98	699.37	227.39	252.02	668.62	311.77
Relb	Endogenous	mRNA	100	30.78	283.61	281.19	172.8	243.38	361.67	196.32	451.42	323.08	200.64	247.08	399.46	221.52
Reln	Endogenous	mRNA	100	27.13	24.96	15.82	16.94	15.14	16.44	14.02	15.72	8.87	21.4	22.24	13.96	12.31
Rgl1	Endogenous	mRNA	100	26.1	142.94	73.04	138.92	131.59	165.83	150.75	135.87	97.56	85.61	168.01	163.66	90.25
Rhoa	Endogenous	mRNA	100	31.56	2121.41	1649.42	2764.8	2198.57	1303.73	2727.5	1247.57	1464.63	2514.68	2189.11	1219.33	3002.84
Ripk1	Endogenous	mRNA	100	17.66	131.6	152.16	182.96	135.08	182.26	157.76	116.78	145.7	125.73	113.66	191.59	164.09
Ripk2	Endogenous	mRNA	100	38.42	97.56	122.95	111.81	104.8	245.88	122.7	122.4	144.44	104.33	93.89	242.01	118.97
Rnf8	Endogenous	mRNA	100	66.95	88.49	305.54	149.08	102.48	479.61	143.74	398.64	348.42	101.66	88.95	472.38	118.97
Rpa1	Endogenous	mRNA	100	47.52	267.73	411.44	342.21	354.01	850.57	476.79	372.81	509.33	398.6	266.84	1016.89	508.68
Rpl28	Endogenous	mRNA	100	74.21	2650.06	15149.1	4313.23	3466.71	18687.5	4361.19	11859.2	19386.1	4269.6	2658.56	16696.8	5279.59
Rpl29	Endogenous	mRNA	100	75.09	2650.06	15084.5	3113.79	2907.75	11326.1	3390.09	13461.6	16093.2	3309.21	2646.21	8491.12	3544.34
Rpl36al	Endogenous	mRNA	100	53.19	610.33	1739.49	847.06	715	2260.8	918.51	1279.01	1966.36	767.78	634.99	2470.47	923.01
Rpl9	Endogenous	mRNA	100	48.47	2452.67	1772.36	3276.43	2629.43	725.49	3228.82	1191.42	1411.42	3247.68	2446.07	615.87	3893.03
Rps10	Endogenous	mRNA	100	53.41	1259.23	1155.2	2066.82	1501.04	603.98	2226.17	609.75	952.77	2075.95	1314.46	447.55	2941.31
Rps2	Endogenous	mRNA	100	47.75	6967.76	20373.6	9239.72	7393.39	22851	9725.04	17979.2	24485.7	9451.44	6814.42	18259.8	11543.7
Rps21	Endogenous	mRNA	100	53.2	3625.69	8844.77	5746.45	4419.27	15717.6	5896.72	6999.2	12685	5387.83	3347.91	14421.8	7728.63
Rps3	Endogenous	mRNA	100	16.58	54.45	47.47	67.76	51.24	57.9	45.58	40.43	35.48	53.5	46.94	55.07	53.33
Rps9	Endogenous	mRNA	100	23.37	3764.09	4060.85	5068.8	3844	5152.73	5209.59	3125.1	4473.72	4753.81	3357.79	5874.83	6842.55
Rrm2	Endogenous	mRNA	100	42.43	154.28	367.62	454.02	242.22	455.3	382.13	148.23	426.97	417.33	111.19	556.15	488.17
Rsad2	Endogenous	mRNA	100	62.62	97.56	19.48	33.88	47.74	14.3	70.12	38.18	30.41	42.8	96.36	14.74	41.02
Rtn4rl1	Endogenous	mRNA	100	72.09	88.49	400.49	98.26	89.67	441.01	126.21	386.29	451.05	107.01	96.36	390.93	69.74
S100a10	Endogenous	mRNA	100	73.59	1086.8	8968.93	2236.24	1311.22	7506.45	2429.51	4018.95	9008.25	2231.11	975.96	5649.11	3408.97
S100b	Endogenous	mRNA	100	21.91	56.72	47.47	50.82	48.91	32.16	49.08	34.81	27.87	37.45	39.53	41.11	57.43
S1pr3	Endogenous	mRNA	91.67	43.89	40.84	36.52	40.66	13.97	45.03	52.59	48.29	39.28	42.8	19.77	1	36.92
S1pr4	Endogenous	mRNA	100	37.46	77.14	26.78	40.66	38.43	80.05	45.58	83.1	48.15	29.43	64.24	49.64	41.02
S1pr5	Endogenous	mRNA	91.67	43.42	24.96	10.96	16.94	22.13	18.58	28.05	12.35	11.4	18.73	14.82	1	20.51
Sall1	Endogenous	mRNA	100	69.17	156.55	192.33	77.93	147.89	448.16	98.16	346.98	255.93	85.61	143.31	521.24	102.56
Sell	Endogenous	mRNA	100	87.87	86.22	119.29	47.44	46.58	129.37	59.6	358.21	115.3	32.1	81.54	69.03	49.23
Serpina3n	Endogenous	mRNA	91.67	44.72	31.76	23.13	23.72	11.64	22.16	17.53	17.97	24.07	26.75	24.71	1	8.2
Serpine1	Endogenous	mRNA	100	20.52	4533.24	4486.9	4475.86	6686.54	4530.17	4014.12	4308.67	4282.4	4103.74	3767.94	6492.25	5907.23
Serpinf1	Endogenous	mRNA	100	50	673.86	2530.73	1345.13	1149.36	2505.96	1230.53	1331.79	2507.36	1112.88	499.1	3076.26	1870.62
Serping1	Endogenous	mRNA	100	22.66	49.92	54.78	54.21	30.28	52.89	66.61	46.04	43.08	42.8	39.53	42.66	69.74
Sesn1	Endogenous	mRNA	100	31.97	65.8	99.82	128.75	57.06	97.92	112.19	53.9	76.02	109.68	54.36	136.52	90.25
Sesn2	Endogenous	mRNA	100	43.31	238.23	131.47	118.59	300.44	340.94	112.19	375.06	178.64	136.43	202.6	352.15	188.7
Setd1a	Endogenous	mRNA	100	23.17	251.85	172.85	311.72	231.73	204.42	252.42	135.87	150.77	197.96	237.2	179.95	221.52
Setd1b	Endogenous	mRNA	100	63.71	172.44	568.47	166.02	200.29	642.57	182.3	696.21	700.64	157.84	212.49	468.5	184.6
Setd2	Endogenous	mRNA	100	70.4	367.56	775.41	301.55	421.55	1217.24	382.13	923.04	748.79	275.54	417.56	1837.53	352.79
Setd7	Endogenous	mRNA	100	28	170.17	149.73	189.74	230.57	231.58	133.22	153.84	184.98	173.89	103.77	292.42	237.93
Setdb1	Endogenous	mRNA	100	32.62	52.18	52.34	81.32	86.17	71.48	136.73	53.9	72.22	66.88	61.77	90.75	110.76
Sftpd	Endogenous	mRNA	100	36.74	47.65	28	27.11	20.96	28.59	21.03	17.97	20.27	10.7	27.18	21.72	20.51
Sh2d1a	Endogenous	mRNA	100	81.48	11.34	45.04	20.33	19.8	42.17	24.54	105.56	63.35	8.03	24.71	24.05	16.41
Shank3	Endogenous	mRNA	100	28.88	18.15	10.96	23.72	20.96	16.44	17.53	13.48	19	13.38	24.71	18.62	8.2
Siglec1	Endogenous	mRNA	100	30.79	56.72	102.25	54.21	61.72	113.65	94.66	55.02	100.09	80.26	56.83	123.33	73.84
Siglecf	Endogenous	mRNA	100	31.64	72.6	63.3	54.21	46.58	109.36	56.09	75.24	62.08	74.91	66.71	126.43	65.64
Sin3a	Endogenous	mRNA	100	68.86	183.78	597.69	203.29	166.52	776.95	196.32	778.19	734.85	165.86	175.43	632.16	172.29
Sirt1	Endogenous	mRNA	100	59.12	147.48	236.15	71.15	131.59	290.19	133.22	485.1	318.01	93.63	148.25	219.51	123.07
Slamf8	Endogenous	mRNA	100	28.01	186.05	197.2	216.85	114.12	241.59	255.92	286.35	295.21	192.61	227.31	169.87	114.86
Slamf9	Endogenous	mRNA	100	41.33	72.6	176.51	210.07	96.65	155.1	224.37	65.13	148.24	222.04	71.65	201.67	229.73
Slc10a6	Endogenous	mRNA	100	28.24	9.08	15.82	13.55	19.8	10.72	10.52	20.21	19	21.4	14.82	10.86	16.41
Slc17a6	Endogenous	mRNA	100	39.71	49.92	24.35	27.11	19.8	28.59	17.53	37.06	19	13.38	27.18	24.05	16.41
Slc17a7	Endogenous	mRNA	100	44.14	43.11	20.69	16.94	16.3	10.01	21.03	16.84	15.2	29.43	24.71	20.94	41.02
Slc1a3	Endogenous	mRNA	100	41.3	52.18	46.26	40.66	34.93	32.88	59.6	14.6	29.14	53.5	46.94	31.8	86.15
Slc2a1	Endogenous	mRNA	100	48.44	204.2	157.03	243.95	209.61	55.04	241.9	97.69	120.36	184.59	207.55	21.72	299.46
Slc2a5	Endogenous	mRNA	100	61.18	52.18	15.82	33.88	12.81	15.72	28.05	17.97	12.67	13.38	46.94	8.53	20.51
Slc44a1	Endogenous	mRNA	100	75.5	195.12	564.82	362.54	194.47	1112.17	308.51	379.55	750.05	283.57	210.02	1390.75	377.41
Slc6a1	Endogenous	mRNA	100	19.78	18.15	19.48	16.94	13.97	22.16	17.53	16.84	20.27	24.08	22.24	23.27	28.72
Slco2b1	Endogenous	mRNA	91.67	78.95	111.18	21.91	44.05	107.13	17.15	28.05	76.36	24.07	50.83	113.66	1	20.51
Slfn8	Endogenous	mRNA	100	32.46	136.13	126.6	142.31	85.01	166.54	112.19	221.22	165.97	98.98	165.54	114.8	61.53
Smarca4	Endogenous	mRNA	100	36.06	417.48	295.8	437.08	527.52	180.12	469.77	238.06	248.33	478.86	439.8	183.06	545.6
Smarca5	Endogenous	mRNA	91.67	50.93	689.74	340.84	562.45	610.2	123.65	578.45	366.07	255.93	524.34	686.88	1	631.75
Smarcd1	Endogenous	mRNA	100	26.12	81.68	94.95	74.54	89.67	118.65	105.17	144.86	112.76	98.98	74.12	155.91	77.94
Smc1a	Endogenous	mRNA	100	28.83	145.21	142.42	179.58	163.03	238.73	203.34	97.69	138.1	189.94	113.66	265.27	159.99
Snca	Endogenous	mRNA	100	66.87	9.08	49.91	6.78	18.63	28.59	14.02	37.06	53.21	13.38	19.77	17.06	12.31
Socs3	Endogenous	mRNA	100	36.87	54.45	93.73	74.54	48.91	165.83	122.7	75.24	102.63	72.23	96.36	148.93	118.97
Sod2	Endogenous	mRNA	100	45.64	199.66	293.36	220.24	170.02	524.64	199.83	318.91	328.15	187.26	210.02	558.47	217.42
Sox10	Endogenous	mRNA	100	26.25	47.65	23.13	47.44	24.45	29.31	35.06	32.56	29.14	34.78	44.47	29.47	49.23
Sox4	Endogenous	mRNA	100	47.52	567.22	265.37	230.4	777.88	194.42	364.6	458.15	226.79	240.77	496.63	279.24	324.08
Sox9	Endogenous	mRNA	100	70.86	142.94	415.09	152.47	177	671.88	115.69	517.67	570.14	88.28	113.66	643.02	229.73
Sphk1	Endogenous	mRNA	100	31.84	63.53	37.74	33.88	68.71	60.75	24.54	79.73	39.28	45.48	42	55.07	53.33
Spib	Endogenous	mRNA	100	63.44	20.42	38.95	30.49	11.64	48.6	35.06	95.45	30.41	24.08	37.06	31.03	12.31
Spint1	Endogenous	mRNA	100	63.99	65.8	24.35	37.27	24.45	34.31	17.53	94.33	34.21	21.4	69.18	23.27	16.41
Spp1	Endogenous	mRNA	100	66.37	21572.6	75181.7	23365.3	39407.8	93889.9	23043.5	113517	97534.9	20623	25330.5	87592.7	30143.3
Sqstm1	Endogenous	mRNA	100	26.25	5483.91	2864.26	3323.86	5716.52	4632.38	3951.02	5930.17	3628.64	3352.01	6110.24	4586.46	3359.74
Srgn	Endogenous	mRNA	100	28.66	505.96	852.1	592.94	562.45	969.93	652.08	987.05	886.89	505.61	555.93	1111.52	685.08
Srxn1	Endogenous	mRNA	100	75.12	698.82	3797.92	823.34	798.85	3905.47	957.08	3387.87	4276.07	930.97	817.83	4384.02	976.33
St3gal6	Endogenous	mRNA	100	74.25	63.53	191.11	47.44	41.92	273.75	70.12	249.29	231.86	61.53	46.94	228.82	41.02
St8sia6	Endogenous	mRNA	100	39.5	52.18	28	30.49	15.14	26.45	10.52	44.92	22.81	29.43	44.47	34.9	28.72
Stat1	Endogenous	mRNA	100	41.92	113.44	82.78	159.25	128.09	77.91	241.9	80.85	102.63	184.59	111.19	63.6	168.19
Steap4	Endogenous	mRNA	100	44.49	40.84	24.35	37.27	20.96	39.31	10.52	48.29	31.67	21.4	66.71	27.92	28.72
Stmn1	Endogenous	mRNA	100	114.19	331.26	2344.48	701.37	425.04	4822.51	743.23	933.15	3058.5	786.51	331.08	7253.95	1021.46
Stx18	Endogenous	mRNA	100	40.85	43.11	51.13	44.05	33.77	87.2	31.55	69.62	62.08	37.45	39.53	69.81	16.41
Sumo1	Endogenous	mRNA	100	40.07	397.06	300.67	433.69	363.32	162.25	508.34	195.39	233.12	484.21	373.09	179.18	598.93
Suv39h1	Endogenous	mRNA	100	28.44	79.41	96.17	98.26	67.54	93.63	126.21	50.53	84.89	66.88	59.3	118.68	123.07
Suv39h2	Endogenous	mRNA	100	95.31	27.23	148.51	50.82	33.77	278.04	35.06	167.32	140.64	37.45	44.47	349.05	41.02
Suz12	Endogenous	mRNA	100	76.39	297.22	1207.54	230.4	317.91	1503.15	266.44	1359.86	1514.04	296.95	276.73	1221.66	319.98
Syk	Endogenous	mRNA	100	26.27	673.86	507.61	697.98	682.4	364.53	767.77	499.7	437.11	821.28	827.71	503.4	849.16
Syn2	Endogenous	mRNA	100	101.89	29.5	76.69	27.11	26.78	200.13	17.53	101.06	95.02	16.05	39.53	268.38	41.02
Syp	Endogenous	mRNA	100	25.77	36.3	30.43	47.44	29.11	29.31	35.06	50.53	30.41	26.75	29.65	25.6	49.23
Tarbp2	Endogenous	mRNA	100	45.13	188.32	88.86	172.8	179.33	40.03	182.3	98.82	79.82	165.86	187.78	34.13	176.4
Tbc1d4	Endogenous	mRNA	100	56.08	36.3	68.17	30.49	26.78	92.92	21.03	87.59	68.42	32.1	29.65	83	20.51
Tbr1	Endogenous	mRNA	91.67	57.64	43.11	26.78	16.94	20.96	19.3	31.55	50.53	20.27	18.73	46.94	1	12.31
Tbx21	Endogenous	mRNA	100	39.95	49.92	48.69	47.44	15.14	65.04	35.06	32.56	39.28	16.05	39.53	58.95	24.61
Tcirg1	Endogenous	mRNA	100	28.23	1291	706.02	1362.07	1243.68	815.55	1518	832.09	690.51	1463.33	1554.12	951.73	1234.78
Tcl1	Endogenous	mRNA	100	79.16	27.23	69.39	23.72	18.63	164.4	49.08	168.44	70.95	45.48	29.65	107.82	28.72
Tet1	Endogenous	mRNA	100	28.85	34.03	25.56	23.72	17.47	38.6	38.56	46.04	22.81	21.4	24.71	30.25	28.72
Tfg	Endogenous	mRNA	100	30.94	526.38	439.44	609.88	670.75	258.74	697.65	338	337.02	521.66	568.28	315.69	652.26
Tgfa	Endogenous	mRNA	100	75.38	72.6	34.08	37.27	100.15	10.01	59.6	48.29	22.81	37.45	111.19	3.88	12.31
Tgfb1	Endogenous	mRNA	100	24.49	937.05	972.61	1199.44	893.17	692.61	1409.32	726.53	872.95	1142.31	980.9	797.38	1443.99
Tgfbr1	Endogenous	mRNA	100	30.97	1395.37	1067.56	969.04	1519.67	1809.07	985.12	2215.53	1405.08	805.23	1549.18	1836.76	1029.66
Tgm1	Endogenous	mRNA	100	44.18	22.69	14.61	13.55	9.32	7.15	14.02	8.98	5.07	18.73	24.71	10.08	16.41
Tgm2	Endogenous	mRNA	100	37.42	744.2	754.71	538.73	836.11	910.61	445.23	1491.25	800.73	433.38	810.42	1034.73	553.8
Tie1	Endogenous	mRNA	100	47.28	36.3	18.26	16.94	18.63	8.58	7.01	14.6	11.4	24.08	29.65	12.41	24.61
Timeless	Endogenous	mRNA	100	37.21	52.18	86.43	64.38	29.11	111.5	59.6	72.99	87.42	77.58	34.59	107.04	53.33
Timp1	Endogenous	mRNA	100	39.94	444.7	1133.29	999.53	692.88	912.04	879.95	353.72	965.44	898.86	303.91	1035.5	1435.79
Tle3	Endogenous	mRNA	100	25.83	117.98	139.99	142.31	158.37	268.04	154.25	160.58	174.84	144.46	165.54	248.21	168.19
Tlr2	Endogenous	mRNA	100	33.6	233.7	121.73	159.25	214.27	140.81	206.84	286.35	140.64	157.84	306.38	129.53	139.48
Tlr4	Endogenous	mRNA	100	33.23	65.8	110.77	142.31	89.67	188.7	129.71	58.39	130.5	147.14	121.07	195.47	135.37
Tlr7	Endogenous	mRNA	100	96.34	322.18	454.05	267.67	345.86	2085.68	361.1	907.32	870.42	334.4	496.63	2435.56	274.85
Tm4sf1	Endogenous	mRNA	100	62.25	791.84	2247.1	1101.18	1095.79	3786.82	946.56	1858.44	3161.12	955.04	637.46	3579.66	1591.67
Tmc7	Endogenous	mRNA	100	40.9	29.5	34.08	13.55	23.29	52.89	31.55	42.67	48.15	26.75	34.59	38.78	8.2
Tmcc3	Endogenous	mRNA	100	42.96	222.35	98.6	121.98	230.57	68.62	192.82	117.91	88.69	136.43	269.32	110.14	127.17
Tmem100	Endogenous	mRNA	100	76.73	22.69	124.16	30.49	22.13	177.98	45.58	195.39	146.97	32.1	42	100.84	53.33
Tmem119	Endogenous	mRNA	100	70.6	133.86	175.29	54.21	152.55	282.33	77.13	509.81	267.33	69.55	145.78	241.23	82.04
Tmem144	Endogenous	mRNA	100	22.56	74.87	42.6	50.82	60.55	68.62	59.6	61.76	62.08	58.85	71.65	102.39	65.64
Tmem173	Endogenous	mRNA	100	45.49	72.6	119.29	64.38	43.09	161.54	80.63	113.42	162.17	77.58	44.47	152.03	65.64
Tmem204	Endogenous	mRNA	100	42.19	43.11	23.13	20.33	40.76	17.87	24.54	24.7	13.94	34.78	49.42	13.19	28.72
Tmem206	Endogenous	mRNA	100	42.38	485.54	1138.16	633.6	575.26	1467.41	715.18	888.23	1315.13	580.52	538.63	1553.64	886.09
Tmem37	Endogenous	mRNA	100	23.87	338.06	181.37	304.94	365.65	204.42	319.03	250.41	195.12	358.48	291.55	283.89	385.61
Tmem64	Endogenous	mRNA	100	20.02	242.77	222.76	284.61	326.06	381.68	290.98	199.88	219.19	296.95	291.55	368.44	278.95
Tmem88b	Endogenous	mRNA	100	39.07	34.03	36.52	33.88	22.13	36.45	21.03	49.41	50.68	8.03	34.59	27.92	20.51
Tnf	Endogenous	mRNA	100	53.93	551.34	547.78	1189.27	406.41	415.99	1318.17	262.76	544.8	1190.46	637.46	472.38	1357.84
Tnfrsf10b	Endogenous	mRNA	100	93.2	167.9	796.1	203.29	248.04	1412.37	206.84	759.1	948.97	232.74	175.43	1930.61	315.87
Tnfrsf11b	Endogenous	mRNA	100	46.54	29.5	35.3	16.94	15.14	47.89	28.05	65.13	45.61	18.73	29.65	28.7	20.51
Tnfrsf12a	Endogenous	mRNA	100	19.46	1243.35	922.7	1216.38	1474.25	1610.36	1241.05	884.87	935.03	1222.56	1307.04	1584.67	1374.25
Tnfrsf13c	Endogenous	mRNA	100	56.04	6.81	15.82	6.78	2.33	30.73	14.02	17.97	10.14	13.38	9.88	24.05	20.51
Tnfrsf17	Endogenous	mRNA	100	29.49	43.11	26.78	23.72	13.97	40.74	31.55	49.41	27.87	34.78	29.65	27.92	32.82
Tnfrsf1a	Endogenous	mRNA	100	31.58	415.21	942.18	633.6	414.56	947.78	732.71	577.18	931.23	671.47	405.21	997.5	840.96
Tnfrsf1b	Endogenous	mRNA	100	52.18	941.59	1367.01	958.87	885.02	2776.14	971.1	2252.59	2145	938.99	1208.21	3187.95	1074.79
Tnfrsf25	Endogenous	mRNA	100	38.34	27.23	14.61	27.11	12.81	21.44	14.02	23.58	15.2	13.38	32.12	11.63	32.82
Tnfrsf4	Endogenous	mRNA	100	36.65	40.84	28	30.49	37.26	44.32	21.03	74.11	30.41	24.08	42	38.78	36.92
Tnfsf10	Endogenous	mRNA	100	79.39	31.76	63.3	40.66	26.78	54.32	17.53	144.86	53.21	18.73	29.65	28.7	20.51
Tnfsf12	Endogenous	mRNA	100	47.88	260.92	486.91	321.88	309.76	879.16	368.11	590.66	677.84	342.42	365.68	969.57	344.59
Tnfsf13b	Endogenous	mRNA	100	26.46	47.65	40.17	37.27	43.09	66.47	28.05	71.87	40.54	42.8	49.42	56.62	41.02
Tnfsf4	Endogenous	mRNA	100	57.34	31.76	41.39	23.72	11.64	51.46	17.53	81.97	30.41	21.4	27.18	28.7	24.61
Tnfsf8	Endogenous	mRNA	100	31.64	4.54	9.74	10.16	6.99	11.44	7.01	14.6	13.94	10.7	12.35	6.98	8.2
Top2a	Endogenous	mRNA	100	88.64	140.67	989.65	288	157.21	1393.07	301.5	268.38	1103.54	264.84	123.54	1501.67	434.84
Topbp1	Endogenous	mRNA	100	45.31	108.91	137.55	206.68	136.25	84.34	210.35	57.27	116.56	203.31	86.48	100.06	270.75
Tpd52	Endogenous	mRNA	100	47.15	986.97	2897.13	1477.27	1091.13	3380.83	1581.11	2372.74	3280.22	1342.94	1040.2	3554.06	1874.73
Tpsb2	Endogenous	mRNA	100	39.41	27.23	14.61	16.94	15.14	6.43	14.02	32.56	17.74	16.05	19.77	14.74	28.72
Tradd	Endogenous	mRNA	100	35.38	83.95	57.21	101.65	52.4	70.05	91.15	52.78	43.08	74.91	79.07	24.05	106.66
Traf1	Endogenous	mRNA	100	41.55	24.96	18.26	37.27	29.11	32.16	49.08	33.69	45.61	50.83	37.06	1.55	36.92
Traf2	Endogenous	mRNA	100	24.88	158.82	141.2	111.81	189.81	131.52	154.25	160.58	131.77	96.31	224.84	155.91	102.56
Traf3	Endogenous	mRNA	100	28.45	140.67	105.9	88.09	161.87	223.01	115.69	150.47	111.49	115.03	177.9	205.55	164.09
Traf6	Endogenous	mRNA	100	125.32	99.83	152.16	84.71	98.98	722.63	56.09	275.12	255.93	58.85	96.36	1103.76	98.45
Trat1	Endogenous	mRNA	100	53.1	36.3	23.13	13.55	8.15	56.47	28.05	59.52	38.01	21.4	34.59	37.23	12.31
Trem1	Endogenous	mRNA	100	31.5	49.92	19.48	33.88	32.61	55.75	38.56	34.81	31.67	34.78	37.06	51.97	65.64
Trem2	Endogenous	mRNA	100	25.46	2935.94	3118.67	4984.1	3551.72	5227.78	4992.23	2616.42	3947.92	4868.84	3407.21	5206.21	5800.58
Trem3	Endogenous	mRNA	100	115.93	24.96	83.99	27.11	15.14	367.39	17.53	230.2	86.15	16.05	103.77	378.52	41.02
Trim47	Endogenous	mRNA	100	73.15	331.26	529.52	382.87	330.72	1227.25	396.15	360.46	625.89	369.18	343.44	1650.6	373.3
Trp53	Endogenous	mRNA	100	32.71	217.81	136.34	227.01	188.65	95.06	182.3	98.82	131.77	222.04	177.9	117.9	270.75
Trp53bp2	Endogenous	mRNA	100	46.73	127.06	130.25	67.76	122.27	203.71	105.17	242.55	178.64	77.58	118.6	273.03	73.84
Trp73	Endogenous	mRNA	100	72.6	74.87	77.91	54.21	24.45	199.42	38.56	204.37	73.48	26.75	64.24	139.62	49.23
Trpa1	Endogenous	mRNA	91.67	50.44	11.34	4.87	3.39	6.99	5.72	3.51	6.74	11.4	8.03	7.41	1	4.1
Trpm4	Endogenous	mRNA	100	27	52.18	47.47	64.38	60.55	32.88	52.59	29.2	36.74	40.13	64.24	31.8	53.33
Tspan18	Endogenous	mRNA	100	79.51	54.45	185.03	30.49	34.93	277.33	49.08	162.82	274.94	34.78	34.59	224.94	110.76
Ttr	Endogenous	mRNA	100	72.02	558.15	303.1	220.24	383.12	505.34	220.86	1341.9	423.17	214.02	602.87	338.19	176.4
Tubb3	Endogenous	mRNA	100	47.94	34.03	31.65	50.82	73.36	32.16	101.67	28.07	38.01	72.23	44.47	27.15	77.94
Tubb4a	Endogenous	mRNA	100	35.05	27.23	26.78	27.11	16.3	44.32	17.53	38.18	17.74	21.4	44.47	33.35	24.61
Txnrd1	Endogenous	mRNA	100	44.98	2488.97	2013.38	3367.91	2788.97	769.09	3495.26	1240.83	1607.8	3143.35	2621.5	708.95	3646.9
Tyrobp	Endogenous	mRNA	100	36.46	4555.93	4502.72	8416.38	6064.7	4954.03	8196.52	3084.68	4782.86	7889.13	5163.93	5341.18	11010.4
Ugt8a	Endogenous	mRNA	100	65.17	49.92	14.61	20.33	17.47	6.43	28.05	17.97	15.2	26.75	54.36	6.21	20.51
Ulk1	Endogenous	mRNA	100	43.33	247.31	103.47	128.75	303.93	114.36	157.76	159.46	55.75	136.43	232.25	136.52	135.37
Ung	Endogenous	mRNA	100	40.56	43.11	57.21	47.44	34.93	50.75	70.12	32.56	45.61	69.55	29.65	44.21	106.66
Uty	Endogenous	mRNA	100	100.9	20.42	34.08	10.16	15.14	30.73	24.54	131.38	36.74	5.35	34.59	30.25	16.41
Vamp7	Endogenous	mRNA	100	96.76	217.81	1016.43	213.46	288.8	1813.36	231.38	1006.14	1272.05	195.29	232.25	2390.58	315.87
Vav1	Endogenous	mRNA	100	46.72	773.69	430.92	762.35	780.21	168.68	876.45	441.31	373.76	842.68	953.72	129.53	689.18
Vegfa	Endogenous	mRNA	100	81.89	176.97	623.25	227.01	185.16	1102.88	182.3	543.5	775.39	214.02	118.6	1213.9	258.44
Vim	Endogenous	mRNA	100	99.85	12553.8	208654	21281.5	24935.4	155575	20249.4	129257	217835	20187	12188.4	110962	26771.3
Vps4a	Endogenous	mRNA	100	24.23	149.75	130.25	169.41	170.02	194.42	189.31	135.87	139.37	211.34	187.78	260.62	262.54
Vps4b	Endogenous	mRNA	100	76.73	317.64	822.88	308.33	342.36	1571.77	375.12	921.92	1152.95	347.77	345.91	2003.52	406.12
Was	Endogenous	mRNA	100	59.04	167.9	159.46	348.99	139.74	60.04	399.66	88.71	140.64	304.97	175.43	69.81	344.59
Wdr5	Endogenous	mRNA	100	61.85	158.82	411.44	149.08	132.75	581.1	161.27	457.03	505.53	147.14	113.66	391.71	155.89
Xcl1	Endogenous	mRNA	100	75.46	13.61	41.39	16.94	15.14	49.32	21.03	106.68	45.61	26.75	24.71	23.27	24.61
Xiap	Endogenous	mRNA	100	25.27	424.28	607.42	362.54	362.16	616.13	406.67	582.8	646.16	374.53	368.15	525.12	336.38
Xrcc6	Endogenous	mRNA	100	27.74	65.8	58.43	77.93	46.58	45.03	101.67	44.92	51.95	66.88	59.3	69.81	90.25
Zbp1	Endogenous	mRNA	100	38.57	63.53	38.95	47.44	50.07	29.31	38.56	42.67	25.34	45.48	84.01	20.17	53.33
Zfp367	Endogenous	mRNA	100	86.58	188.32	458.92	152.47	168.85	1016.39	185.81	559.22	579.01	139.11	190.25	1182.1	164.09
Aars	Housekeeping	mRNA	100	31.57	710.16	283.63	433.69	825.63	659.73	490.81	558.09	367.42	446.76	761	822.2	512.78
Asb10	Housekeeping	mRNA	100	26.45	47.65	25.56	33.88	29.11	32.16	17.53	42.67	30.41	42.8	32.12	24.82	28.72
Ccdc127	Housekeeping	mRNA	100	28.06	158.82	124.16	213.46	189.81	88.63	157.76	111.17	111.49	171.21	165.54	96.96	201.01
Cnot10	Housekeeping	mRNA	100	29.12	117.98	90.08	142.31	98.98	64.33	168.28	84.22	74.75	133.76	111.19	76.79	110.76
Csnk2a2	Housekeeping	mRNA	100	21.09	297.22	238.59	291.39	286.47	169.4	269.95	196.51	178.64	275.54	301.44	178.4	287.16
Fam104a	Housekeeping	mRNA	100	26.1	195.12	110.77	125.36	153.71	233.73	115.69	124.64	125.43	141.79	155.66	210.98	139.48
Gusb	Housekeeping	mRNA	100	56.33	975.62	2903.22	1663.62	1374.11	4541.61	1914.16	2130.19	3762.94	1669.32	1146.44	5300.07	2161.88
Lars	Housekeeping	mRNA	100	42.71	272.27	183.81	267.67	317.91	72.19	312.01	153.84	145.7	347.77	308.85	79.12	311.77
Mto1	Housekeeping	mRNA	100	52.82	72.6	101.03	64.38	69.87	200.13	108.68	160.58	150.77	93.63	71.65	262.95	69.74
Supt7l	Housekeeping	mRNA	100	96.99	74.87	741.32	74.54	102.48	680.46	84.14	887.11	859.01	85.61	106.24	582.52	65.64
Tada2b	Housekeeping	mRNA	100	32.53	138.4	74.25	81.32	103.64	47.89	98.16	64.01	73.48	98.98	126.01	46.54	90.25
Tbp	Housekeeping	mRNA	100	37.39	63.53	66.95	118.59	60.55	57.18	84.14	41.55	51.95	42.8	56.83	32.58	90.25
Xpnpep1	Housekeeping	mRNA	100	24.66	260.92	286.06	362.54	312.09	208	378.62	179.67	215.39	361.15	298.96	218.74	369.2
NEG_A	Negative	SYSTEM	100	29.78	45	25	28	32	25	30	33	14	28	24	15	29
NEG_B	Negative	SYSTEM	100	34.16	9	20	13	10	18	13	9	7	7	11	12	11
NEG_C	Negative	SYSTEM	75	98.66	1	21	4	3	26	2	16	19	4	1	14	1
NEG_D	Negative	SYSTEM	100	34.87	4	3	6	9	7	7	9	7	5	9	3	6
NEG_E	Negative	SYSTEM	100	23.41	17	8	13	9	13	13	13	13	11	11	11	7
NEG_F	Negative	SYSTEM	100	30.77	18	22	24	23	34	17	16	13	11	19	24	17
NEG_G	Negative	SYSTEM	50	92.1	1	1	1	3	8	3	10	5	1	1	6	1
NEG_H	Negative	SYSTEM	91.67	45.92	4	9	6	4	7	1	2	5	3	6	6	7
POS_A	Positive	SYSTEM	100	30.56	35966	25146	37055	35866	23043	29257	32511	25202	32035	29610	5896	38742
POS_B	Positive	SYSTEM	100	28.69	11622	8902	11293	11621	7671	9714	10731	8235	9694	9714	1972	11541
POS_C	Positive	SYSTEM	100	28.77	3219	2372	3084	3082	2003	2515	2905	2265	2658	2617	573	3177
POS_D	Positive	SYSTEM	100	28.98	739	566	803	803	525	656	706	511	713	652	144	763
POS_E	Positive	SYSTEM	100	29.03	105	85	95	101	87	83	71	64	87	78	23	119
POS_F	Positive	SYSTEM	100	26.77	78	52	80	91	62	59	73	49	73	71	25	75

## Sheet: GSEA analysis 
Publication	Gene set source	Enriched core gene/analysed
Enriched in P-ERK1/2HIGH
Neuronal vulnerability and multilineage diversity in multiple sclerosis. Schirmer et al., 2017	Phagocytosing microglia (Cluster F) Human RRMS	4/4
The TREM2-APOE Pathway Drives the Transcriptional Phenotype of Dysfunctional Microglia in Neurodegenerative Diseases. Krasemann et al., 2017	TREM2 aassociated signature of microglia from aged CNS (S7F), Mouse AD model	31/34
A lymphocyte-microglia-astrocyte axis in chronic active multiple sclerosis. Absintha et al., 2021	Foamy microglia, progressive human MS	14/18
A Unique Microglia Type Associated with Restricting Development of Alzheimer's Disease. Keren-Shaul et al., 2017	Disease associated microglia, 2nd step activation. Mouse, AD model.	7/8
Enriched in P-ERK1/2LOW
Neuronal vulnerability and multilineage diversity in multiple sclerosis. Schirmer et al., 2017	Homeostatic (Cluster B) Human MS	5/5
A Unique Microglia Type Associated with Restricting Development of Alzheimer's Disease. Keren-Shaul et al., 2017	Homeostatic microglia. Mouse, AD model	6/6
