# Supplementary material for: The aging mouse CNS is protected by an autophagy-dependent microglia population promoted by IL-34
Source: Nat Commun. 2024 Jan 9;15:383. doi: 10.1038/s41467-023-44556-6 (PMC10776874; doi:10.1038/s41467-023-44556-6)
Supplement: Supplementary file 5 — Supplementary data 2 [file 41467_2023_44556_MOESM5_ESM.xlsx]

## Sheet: Mouse strains
Strain	Company	Referred to as:
B6.129-Ulk1tm1Thsn/J	Jackson laboratory	Ulk1fl/fl
B6.129P2(Cg)-Cx3cr1tm1Litt/J	Jackson laboratory	Cx3cr1CreERT2

## Sheet: PCR-primers
Targte		Allele	Sequence 5' --> 3'
CX3CR1-Cre	Rew	Wild type	AGGATGTTGACTTCCGAGTTG
CX3CR1-Cre	Fw	Common	AAGACTCACGTGGACCTGCT
CX3CR1-Cre	Rew	Mutant	CGGTTATTCAACTTGCACCA
Ulk1-Flox	Fw	Common	AAGATACATACTTTGGGCAGAGA
Ulk1-Flox	Rew	Mutant	GCCAGAGGCCACTTGTGTAG
Ulk1-Flox	Rew	Wt	TGTGCATCAGATCCCATTACAG

## Sheet: qPCR-primers
Target		Sequence
mIl34	Fw	CTGGAAGTATCTACAGGAGG
	Rev	CTCCACATCCTTTCATCATC
mCsf1	Fw	CTCAGACATTGGATTCTTCTG
	Rev	ATGTTCCCATATGTCTCCTTC
mBDNF	Fw	GTGACTGAAAAAGTTCCACC
	Rev	GACGTTTACTTCTTTCATGGG
mLif	Fw	TCCTATTACACAGCTCAAGG
	Rev	ATGGAAAGATGGGAAGTCTG
mManf	Fw	ACCATGTGGGCTACGCGCGGGCT
	Rev	CTACAGATCAGTCCGTGCGCTGGCTG
mIgf1	Fw	GACAAACAAGAAAACGAAGC
	Rev	ATTTGGTAGGTGTTTCGATG
mTgfb1	Fw	TGGTGGACCGCAACAACGCC
	Rev	GGCCATGAGGAGCAGGAAGG

## Sheet: Reagents and kits
Reagents	Company	Catalog number
Nanostring panel: XT_Mm_NeuroInflam_CSO	NanoString Technologies	115000237
Annexin V Binding Buffer	BioLegend	422201
BD cytofix/Cytoperm	BD Biosciences	555028
BD™ Phosflow Lyse/Fix Buffer I	BD Biosciences	558049
BD™ Phosflow Perm/Wash Buffer I	BD Biosciences	557885
Click-iT™ EdU Cell Proliferation Kit for Imaging, Alexa Fluor™ 488 dye	Thermo Ficher scientific	C10632
Click-iT™ Plus EdU Alexa Fluor™ 647 Flow Cytometry Assay Kit, 50 rxn(s)	Thermo Ficher scientific	C10634
Complete Freund´s	Clontech	7027
Cytofix/Cytoperm™ Fixation/Permeabilization Kit	BD Biosciences	554714
Digitonin	Sigma	300410
DMEM (high glucose)	Sigma	D5796
eBioscience™ Intracellular Fixation & Permeabilization Buffer Set	Invitrogen	88-8824-00
EDTA	Sigma	E7889
ERK1/2 inhibitor SCH 772984	MedChem express	HY-50846
Fetal bovine serum	Sigma	F7524
HBSS 10x	Sigma	H4641
Incomplete Freund´s	Sigma	F5506
MACS magnetic beads CD11b	Miltenyi biotec	130-093-636
MACS magnetic beads CD171	Miltenyi biotec	130-101-549
MACS® NeuroBrew®-21	Miltenyi biotec	130-093-566
Nanostring kit: Master Kit--12 reactions NAA-AKIT-012	NanoString Technologies	100052
Neural tissue kit (P)	Miltenyi Biotec	130-092-628
Neural tissue kit (T)	Miltenyi Biotec	130-093-231
Penicillin-Streptomycin	Sigma	P4333
Percoll	Sigma	P1644-1L
Pertussis toxin	Millipore	516560
PLX3397	Selleck chemicals	S7818
Rapamycin	STEMcell technologies	73364
Recombinant mouse CSF-1	R&D	416-ML-050
Recombinant mouse IL-34	BioLegend	577602
RNEasy mini	Qiagen	74106
Tween-20	Sigma	P9416
Pacific Blue Annexin V Apoptosis Detection Kit	BioLegend	640926

## Sheet: Primary & secondary antibodies
Primary
Target	Clone	Host	Company	Catalog nr	Concentration working solution
Phospho-ERK1/2-Thr202/Thyr204	6B8B69	Mouse	BioLegend	369501	1ul per 500ul buffer
Phospho-Akt Ser473	Polyclonal	Rabbit	Cell signaling technology	9271S	1ul per 500ul buffer
Phospho-AMPK alpha-1,2 (Thr183, Thr172)	Polyclonal	Rabbit	Invitrogen	44-1150G	1ul per 500ul buffer
TUBB3	TUJ1	Mouse	BioLegend	801213	1ul per 500ul buffer
AnnexinV	EPR28047-61	Rabbit	Abcam	ab313581	1ul per 250ul buffer
P2RY12	EPR26298-93	Rabbit	Abcam	ab300140	1ul per 500ul buffer
P2RY12	S16007D	Rat	Biolegend	848002	1ul per 500ul buffer
Cleaved caspase 3	Polyclonal	Rabbit	Cell Signaling Technology	9661S	1ul per 250ul buffer
LC3	A15143K	Mouse	BioLegend	848802	1ul per 500ul buffer
LC3B	Polyclonal	Rabbit	Novus biologicals	NB600-1384	1ul per 500ul buffer
LC3	Polyclonal	Rabbit	Abcam	ab48394	1ul per 500ul buffer
CLEC7A(DECTIN-1)	2A11	Rat	Invitrogen	MA5-16477	1ul per 500ul buffer
CD68	FA-11	Rat	BioRad	MCA1957GA	1ul per 200ul buffer
APP	22C11	Mouse	Sigma Aldrich	MAB348	1ul per 200ul buffer
ULK1	D8H5	Rabbit	Cell signaling technologies	8054	1ul per 500ul buffer
NeuN	A60	Mouse	Sigma-Aldrich	MAB377	1ul per 250ul buffer
CHOP	9C8	Mouse	Novus Biologicals	1335	1ul per 250ul buffer
Secondary
Fluorochrome	Species	Company	Catalog nr
Alexa fluor 594	Goat anti-rabbit	Thermo Fischer	A-11012
Alexa fluor 647	Goat anti-rat	Thermo Fischer	A-21247
Alexa fluor 546	Goat-anti-rabbit	Thermo Fischer	A-11035
Alexa fluor 594	Goat anti-rat	Thermo Fischer	A-11007
Alexa fluor 488	Goat anti-rabbit	Thermo Fischer	A-11034
Alexa Fluor 594	Dokey anti-rat	Thermo Fischer	A-21209
Alexa Fluor 647	Dokey anti-mouse	Thermo Fischer	A-31571

## Sheet: Conjugated antibodies
Target	Fluorochrome	Clone	Company	Catalog nr	Lot	Concentration working solution
Annexin V	PerCP/Cy5.5	Polyclonal	BioLegend	640936		1ul per 100ul buffer
Annexin V	Alexa Fluor® 647	Polyclonal	BioLegend	640912		1ul per 100ul buffer
CD11B	APC	M1/70	Biolegend	101212	B243489	1ul per 200ul buffer
CD11B	BV510	M1/70	Biolegend	101263		1ul per 100ul buffer
CD11B	PerCP/Cy5.5	M1/70	Biolegend	101228		1ul per 100ul buffer
CD11B/CR3	PE/Cy7	M1/70	Biolegend	101215		1ul per 100ul buffer
CD11C/ITGAX	PerCP/Cy5.5	HL3	BD Biosciences	560584		1ul per 100ul buffer
CD11C/ITGAX	PE Dazzle	N418	Biolegend	117347		1ul per 100ul buffer
CD171	PE	555	Milteny biotec	130-102-135		1ul per 100ul buffer
CD200R	PE	OX-110	Biolegend	123908	B158615	1ul per 100ul buffer
CD4	FITC	RM4-5	Biolegend	553047	3099506	1ul per 100ul buffer
CD4	PE-Dazzle	RM4-5	Biolegend	100566	B259281	1ul per 100ul buffer
CD45	PE/Cy7	30-F11	Biolegend	103114		1ul per 200ul buffer
CD45	APC/Cy7	30-F11	Biolegend	103116	B220707	1ul per 100ul buffer
CD45	BV510	30-F11	Biolegend	103137	B220707	1ul per 100ul buffer
CLEC7A	PE	RH1	Biolegend	144303		1ul per 100ul buffer
CLEC7A/DECTIN-1	PE/Cy7	bg1fpj	Thermo Fischer	25-5859-80		1ul per 100ul buffer
CLEC7A/DECTIN-1	PE	RH1	BioLegend	144303		1ul per 100ul buffer
CSF1R	APC	AFS98	BioLegend	135509		1ul per 100ul buffer
CX3CR1	Alexa Fluor 700	Sa011F11	Biolegend	149003	B225498	1ul per 100ul buffer
CX3CR1	PE	SA011F11]	BioLegend	149006		1ul per 100ul buffer
CX3CR1	AF700	SA011F11]	BioLegend	149036		1ul per 100ul buffer
ERK1/2 Phospho Thr202/Tyr204	PE	6B8B69	BioLegend	369501		1ul per 100ul buffer
KI67	V450	B56	BD Biosciences	561281	7212686	1ul per 100ul buffer
LC3B	PE	Polyclonal	Novus	NB600-1384PE	BC-100815	1ul per 100ul buffer
Ly6C	PE	HK 1.4	BioLegend	128008		1ul per 100ul buffer
LY6G	V450	1A8	BD Biosciences	560603	7165598	1ul per 100ul buffer
LY6G	PerCP/Cy5.5	1A8	BD Biosciences	560602		1ul per 200ul buffer
MBP	Af700	7G7	Novus biologicals	NBP1-05203AF700		1ul per 100ul buffer
MHCII (IA/IE)	APC	M5/114.15.2	eBioscience	17-5321-82		1ul per 100ul buffer
MHCII (IA/IE)	AF700	M5/114.15.2	BioLegend	107622		1ul per 100ul buffer
P2RY12	APC	S16007D	BioLegend	848005		1ul per 100ul buffer
PDGFRA	FITC	APA5	Milteny biotec	130-102-502		1ul per 100ul buffer
PDGFRA	PE	EPR22059-270	Abcam	ab203491		1ul per 100ul buffer
TREM2	Alexa Fluor 700	237920	R&D	FAB17291N	ADDA0314121	1ul per 100ul buffer
TREM2	AF647	237920	Novus biologicals	FAB17291R		1ul per 100ul buffer
Annexin V	V500

## Sheet: Dyes and conjugates
Dye	Company	Catalog number
DAPI	BD Biosciences	564907
LIVE/DEAD® Fixable Yellow Dead Cell Stain Kit	Invitrogen	L34959
LIVE/DEAD® Near-IR Dead Cell Stain Kit	Invitrogen	L10119
pHrodo™ Red	Life Tech.	P36600
Flourochrome conjugation kit	Company	Catalog number
Lightning-Link PerCP/Cy5.5	Novus biologicals	763-0005
Lightning-Link Atto 488	Novus biologicals	350-0010
Lightning-Link PerCP	Novus biologicals	718-0005
Lightning-Link PE-Cy7	Novus biologicals	762-0005
Lightning-Link APC	Novus biologicals	705-0030
Pacific Orange Antibody labeling Kit	Invitrogen	P30014
