# Supplementary material for: The aging mouse CNS is protected by an autophagy-dependent microglia population promoted by IL-34
Source: Nat Commun. 2024 Jan 9;15:383. doi: 10.1038/s41467-023-44556-6 (PMC10776874; doi:10.1038/s41467-023-44556-6)
Supplement: Supplementary file 7 — Source data file [file 41467_2023_44556_MOESM7_ESM.xlsx]

## Sheet: Figure 1A
	% EdU cells of YFP+
	Adult	Aged
Female	1.16	1.2
Male	1.89	1.01
	1.27	1.25
	1.91	1.11
	1.77	1.25
	1.92	1.11
	Mann Whitney test
	P value	0.013
	Exact or approximate P value?	Exact
	P value summary	*
	Significantly different (P < 0.05)?	Yes
	One- or two-tailed P value?	Two-tailed
	Sum of ranks in column A,B	54 , 24
	Mann-Whitney U	3

## Sheet: Figure 1B
	% AnnexinV+ cells of YFP+
	Adult	Aged
Female	2.21	1.68
Male	2.05	1.48
	2.35	1.7
	3.1	1.94
	2.88	1.81
	3.51	1.43
	Mann Whitney test
	P value	0.0022
	Exact or approximate P value?	Exact
	P value summary	**
	Significantly different (P < 0.05)?	Yes
	One- or two-tailed P value?	Two-tailed
	Sum of ranks in column A,B	57 , 21
	Mann-Whitney U	0

## Sheet: Figure 1C
	Microglia count
	Adult	Aged
Female	72409.4	55052.7
Male	54526.9	55184.2
	55998.1	56267
	64202.6	57617.2
	57553.6	57956.2
	70544.3	71928.4
	50262.9
	Mann Whitney test
	P value	>0,9999
	Exact or approximate P value?	Exact
	P value summary	ns
	Significantly different (P < 0.05)?	No
	One- or two-tailed P value?	Two-tailed
	Sum of ranks in column A,B	49 , 42
	Mann-Whitney U	21

## Sheet: Figure 1D
	Relative Csf1 expression			Relative Il34 expression
	Adult	Aged		Adult	Aged
Female	2.45631	6.44932		2.33858	4.25485
Male	1.29433	2.20365		1.02765	2.0097
	1.74158	2.13974		1.302	1.64522
	0.88495	3.37789		1.04535	3.30573
	0.57918	2.24656		0.54036	1.88397
	1.90158			1.71691
	0.84138			0.87118
	Mann Whitney test			Mann Whitney test
	P value	0.0177		P value	0.0303
	Exact or approximate P value?	Exact		Exact or approximate P value?	Exact
	P value summary	*		P value summary	*
	Significantly different (P < 0.05)?	Yes		Significantly different (P < 0.05)?	Yes
	One- or two-tailed P value?	Two-tailed		One- or two-tailed P value?	Two-tailed
	Sum of ranks in column A,B	31 , 47		Sum of ranks in column A,B	32 , 46
	Mann-Whitney U	3		Mann-Whitney U	4
	SEX			SEX
	Table Analyzed	SEX Fig 1 CSF1 qPCR Whole brain CSF1 IL34 CSF1 qPCR data BB1_2018		Table Analyzed	SEX Fig 1 IL34 qPCR Whole brain qPCR data BB1_20231006
	Column B	Male		Column A	Adult
	vs.	vs,		vs.	vs,
	Column A	Female		Column B	Aged
	Mann Whitney test			Mann Whitney test
	P value	0.8763		P value	0.8763
	Exact or approximate P value?	Exact		Exact or approximate P value?	Exact
	P value summary	ns		P value summary	ns
	Significantly different (P < 0.05)?	No		Significantly different (P < 0.05)?	No
	One- or two-tailed P value?	Two-tailed		One- or two-tailed P value?	Two-tailed
	Sum of ranks in column A,B	31 , 47		Sum of ranks in column A,B	31 , 47
	Mann-Whitney U	16		Mann-Whitney U	16
	Difference between medians			Difference between medians
	Median of column A	1,742, n=5		Median of column A	1,302, n=5
	Median of column B	2,140, n=7		Median of column B	1,717, n=7
	Difference: Actual	0.3982		Difference: Actual	-0.4149
	Difference: Hodges-Lehmann	0.2098		Difference: Hodges-Lehmann	-0.1565

## Sheet: Figure 1E
	CSF1R MFI
Female	Adult	Aged
Male	169.6	98.92
	178.72	149.47
	194.52	167.11
	209.68	167.42
	213.93	170.9
		173.59
	Mann Whitney test
	P value	0.0173
	Exact or approximate P value?	Exact
	P value summary	*
	Significantly different (P < 0.05)?	Yes
	One- or two-tailed P value?	Two-tailed
	Sum of ranks in column A,B	43 , 23
	Mann-Whitney U	2

## Sheet: Figure 1F
	CX3CR1 MFI			CD68 MFI			MSR1 MFI			CD11B MFI			P2RY12 MFI			CLEC7A MFI			CD11C MFI			MHCII MFI			TREM2 MFI
	Adult	Aged		Adult	Aged		Adult	Aged		Adult	Aged		Adult	Aged		Adult	Aged		Adult	Aged		Adult	Aged		Adult	Aged
Female	18.48	16.56		9.29	9.62		8.52	7.28		49.99	77.13		2.55	7.97		0	4.91		5.69	19.23		6.11	17.04		4.52	10.86
Male	17.96	17.32		10.03	10.48		8.23	8.03		51.65	51.97		2.28	7.76		0.24	4.56		6.07	18.52		5.66	16.69		4.46	10.75
	17.58	17.23		9.8	9.45		8.1	8.15		48.12	46.64		2.52	5.68		0.31	4.12		5.43	17.22		5.87	17.58		4.4	9.26
	17.13	16.62		9.43	9.34		7.88	8.29		47.25	45.95		2.65	6.66		0.49	4.7		5.3	18.6		6.36	17.16		4.63	10.31
	16.58	15.43		9.1	11.1		7.71	7.59		44.85	49.7		5.12	5.57		1.71	4.05		10.56	16.94		9.72	16.99		7.11	9.25
		16.23			9.98			7.87			48.32			5.1			4.52			17.29			16.6			9.26
	Mann Whitney test			Mann Whitney test			Mann Whitney test			Mann Whitney test			Mann Whitney test			Mann Whitney test			Mann Whitney test			Mann Whitney test			Mann Whitney test
	P value	0.0823		P value	0.2468		P value	0.4286		P value	0.6623		P value	0.0087		P value	0.0043		P value	0.0043		P value	0.0043		P value	0.0043
	Exact or approximate P value?	Exact		Exact or approximate P value?	Exact		Exact or approximate P value?	Exact		Exact or approximate P value?	Exact		Exact or approximate P value?	Exact		Exact or approximate P value?	Exact		Exact or approximate P value?	Exact		Exact or approximate P value?	Exact		Exact or approximate P value?	Exact
	P value summary	ns		P value summary	ns		P value summary	ns		P value summary	ns		P value summary	**		P value summary	**		P value summary	**		P value summary	**		P value summary	**
	Significantly different (P < 0.05)?	No		Significantly different (P < 0.05)?	No		Significantly different (P < 0.05)?	No		Significantly different (P < 0.05)?	No		Significantly different (P < 0.05)?	Yes		Significantly different (P < 0.05)?	Yes		Significantly different (P < 0.05)?	Yes		Significantly different (P < 0.05)?	Yes		Significantly different (P < 0.05)?	Yes
	One- or two-tailed P value?	Two-tailed		One- or two-tailed P value?	Two-tailed		One- or two-tailed P value?	Two-tailed		One- or two-tailed P value?	Two-tailed		One- or two-tailed P value?	Two-tailed		One- or two-tailed P value?	Two-tailed		One- or two-tailed P value?	Two-tailed		One- or two-tailed P value?	Two-tailed		One- or two-tailed P value?	Two-tailed
	Sum of ranks in column A,B	40 , 26		Sum of ranks in column A,B	23 , 43		Sum of ranks in column A,B	35 , 31		Sum of ranks in column A,B	27 , 39		Sum of ranks in column A,B	16 , 50		Sum of ranks in column A,B	15 , 51		Sum of ranks in column A,B	15 , 51		Sum of ranks in column A,B	15 , 51		Sum of ranks in column A,B	15 , 51
	Mann-Whitney U	5		Mann-Whitney U	8		Mann-Whitney U	10		Mann-Whitney U	12		Mann-Whitney U	1		Mann-Whitney U	0		Mann-Whitney U	0		Mann-Whitney U	0		Mann-Whitney U	0

## Sheet: Figure 1G
	P-ERK1/2 MFI							P-Akt MFI							P-AMPK MFI
Female	Adult	Aged	CSF-1RInhib.					Adult	Aged	CSF-1RInhib.					Adult	Aged	CSF-1RInhib.
Male	102.99	284.81	9.84					98.26	42.89	15.71					6.86	8.18	4.2
	100.88	296.61	9.51					109.1	18.45	9.57					6.54	9.09	4.87
	128.22	351.93	7.83					99.69	29.78	9.16					6.93	8.39	4.35
	127.31	406.72	8.97					146.45	22.35	13.46					5.16	7.52	4.55
	126.69		10.97					155.12		13.77					6	8.05	4.57
															5	7.94
															8.61	8.46
																8.78
																8.74
	Anova							Anova							Anova
	Tukey's multiple comparisons test	Mean Diff,	95,00% CI of diff,	Below threshold?	Summary	Adjusted P Value		Tukey's multiple comparisons test	Mean Diff,	95,00% CI of diff,	Below threshold?	Summary	Adjusted P Value		Tukey's multiple comparisons test	Mean Diff,	95,00% CI of diff,	Below threshold?	Summary	Adjusted P Value
	Adult vs. Aged	-217.8	-273,0 to -162,6	Yes	****	<0,0001		Adult vs. Aged	93.36	61,97 to 124,7	Yes	****	<0,0001		Adult vs. Aged	-1.907	-2,920 to -0,8939	Yes	***	0.0004
	Adult vs. CSF-1RInhib.	107.8	55,75 to 159,8	Yes	***	0.0004		Adult vs. CSF-1RInhib.	109.4	79,79 to 139,0	Yes	****	<0,0001		Adult vs. CSF-1RInhib.	1.935	0,7576 to 3,112	Yes	**	0.0015
	Aged vs. CSF-1RInhib.	325.6	270,4 to 380,8	Yes	****	<0,0001		Aged vs. CSF-1RInhib.	16.03	-15,36 to 47,42	No	ns	0.3841		Aged vs. CSF-1RInhib.	3.842	2,721 to 4,963	Yes	****	<0,0001

## Sheet: Figure 1I
	ERK MFI			Akt MFI			AMPK MFI
	Adult	Aged		Adult	Aged		Adult	Aged
Female	64.36	64.52		8.48	6.09		5.74	6.65
Male	74.45	75.36		7.17	6.38		5.27	6.18
	92.91	61.71		4.32	6.01		5.17	5.92
	69.75	69.99		8.09	5.81		12.28	5.6
	69.25	98.34		5.87	5.58		13.37	6.27
	56.93	82.43			5.62		12.96	6.06
	77.5	64.27			5.87		5.95	6.79
		75.5			5.89			6.35
		75.57			6.03			5.79
	Mann Whitney test			Mann Whitney test			Mann Whitney test
	P value	0.6806		P value	0.3132		P value	>0,9999
	Exact or approximate P value?	Exact		Exact or approximate P value?	Exact		Exact or approximate P value?	Exact
	P value summary	ns		P value summary	ns		P value summary	ns
	Significantly different (P < 0.05)?	No		Significantly different (P < 0.05)?	No		Significantly different (P < 0.05)?	No
	One- or two-tailed P value?	Two-tailed		One- or two-tailed P value?	Two-tailed		One- or two-tailed P value?	Two-tailed
	Sum of ranks in column A,B	55 , 81		Sum of ranks in column A,B	45,50 , 59,50		Sum of ranks in column A,B	59 , 77
	Mann-Whitney U	27		Mann-Whitney U	14.5		Mann-Whitney U	31

## Sheet: Figure 1J
	Microglia count
	Adult	Adult Erk1/2Inhib.	Aged	Aged Erk1/2Inhib.
Female	11120	11340	7210	5820
Male	12300	13280	8310	6150
	10740	9240	7400	5380
	11880	8400	10390	5800
	11660			3838
	One-way Anova
	Tukey's multiple comparisons test	Mean Diff,	95,00% CI of diff,	Below threshold?	Summary	Adjusted P Value
	Adult vs. Adult Erk1/2Inhib.	975	-1664 to 3614	No	ns	0.7103
	Adult vs. Aged	3213	573,8 to 5851	Yes	*	0.0153
	Adult vs. Aged Erk1/2Inhib.	6142	3655 to 8630	Yes	****	<0,0001
	Adult Erk1/2Inhib. vs. Aged	2238	-543,9 to 5019	No	ns	0.1362
	Adult Erk1/2Inhib. vs. Aged Erk1/2Inhib.	5167	2529 to 7806	Yes	***	0.0003
	Aged vs. Aged Erk1/2Inhib.	2930	291,2 to 5569	Yes	*	0.0276

## Sheet: Figure 2D
	CSF1R MFI			CX3CR1 MFI			P2RY12 MFI			TREM2 MFI			CLEC7A MFI			CD11C MFI			MHCII MFI
	P-ERK1/2Low	P-ERK1/2High		P-ERK1/2Low	P-ERK1/2High		P-ERK1/2Low	P-ERK1/2High		P-ERK1/2Low	P-ERK1/2High		P-ERK1/2Low	P-ERK1/2High		P-ERK1/2Low	P-ERK1/2High		P-ERK1/2Low	P-ERK1/2High
Female	4.27	1.89		14.21	15.11		7.07	9.81		7.44	17.82		1.13	12.58		8.71	40.64		8.71	40.64
Male	4.61	1.04		22.34	16		16.92	16.4		10.18	18.5		1.01	12.48		9.23	38.18		9.23	38.18
	4.2	1.45		19.75	22.75		9.95	10.45		8	16.31		1.11	11.36		9.08	37.16		9.08	37.16
	4.87	2.2		16.34	19.31		8.43	7.66		8.48	16.89		1.11	11.88		9.05	34.96		9.05	34.96
	4.52	2.25		15.79	18.21		7.67	7.94		7.82	16.21		1.03	11.09		9.16	36.09		9.16	36.09
	4.73	1.49		13.93	23.12		10.71	9.59		9.07	18.73		0.8	14.27		8.54	42.31		8.54	42.31
	4.64	1.42		18.54	21.11		8.1	8.89		7.85	17.82		0.77	13.56		8.88	42.18		8.88	42.18
	4.57	1.8		19.54	18.14		5.26	7.43		7.17	16.46		1.04	11.5		9.32	35.49		9.32	35.49
	Mann Whitney test			Mann Whitney test			Mann Whitney test			Mann Whitney test			Mann Whitney test			Mann Whitney test			Mann Whitney test
	P value	0.0002		P value	0.3823		P value	0.7984		P value	0.0002		P value	0.0002		P value	0.0002		P value	0.0002
	Exact or approximate P value?	Exact		Exact or approximate P value?	Exact		Exact or approximate P value?	Exact		Exact or approximate P value?	Exact		Exact or approximate P value?	Exact		Exact or approximate P value?	Exact		Exact or approximate P value?	Exact
	P value summary	***		P value summary	ns		P value summary	ns		P value summary	***		P value summary	***		P value summary	***		P value summary	***
	Significantly different (P < 0.05)?	Yes		Significantly different (P < 0.05)?	No		Significantly different (P < 0.05)?	No		Significantly different (P < 0.05)?	Yes		Significantly different (P < 0.05)?	Yes		Significantly different (P < 0.05)?	Yes		Significantly different (P < 0.05)?	Yes
	One- or two-tailed P value?	Two-tailed		One- or two-tailed P value?	Two-tailed		One- or two-tailed P value?	Two-tailed		One- or two-tailed P value?	Two-tailed		One- or two-tailed P value?	Two-tailed		One- or two-tailed P value?	Two-tailed		One- or two-tailed P value?	Two-tailed
	Sum of ranks in column A,B	100 , 36		Sum of ranks in column A,B	59 , 77		Sum of ranks in column A,B	65 , 71		Sum of ranks in column A,B	36 , 100		Sum of ranks in column A,B	36 , 100		Sum of ranks in column A,B	36 , 100		Sum of ranks in column A,B	36 , 100
	Mann-Whitney U	0		Mann-Whitney U	23		Mann-Whitney U	29		Mann-Whitney U	0		Mann-Whitney U	0		Mann-Whitney U	0		Mann-Whitney U	0

[truncated: 41 more sheets: Figure 3C, Figure 3D, Figure 3F, Figure 3G, Figure 3H, Figure 4B, Figure 4C, Figure 4F, Figure 4H, Figute 4I, Figure 4J, Figure 5A, Figure 5B, Figure 5C, Figure 5D, Figure 5E, Figure 5F, Figure 5G, Figure 6B, Figure 6C …]
